# Supplementary material for: A global analysis of conservative and non-conservative mutations in SARS-CoV-2 detected in the first year of the COVID-19 world-wide diffusion
Source: Sci Rep. 2021 Dec 30;11:24495. doi: 10.1038/s41598-021-04147-1 (PMC8718531; doi:10.1038/s41598-021-04147-1)
Supplement: Supplementary file 2 — Supplementary Table S1. [file 41598_2021_4147_MOESM2_ESM.xlsx]

## Sheet: Supplementary_Table_S1
Protein	Occurrence	Residue number	aa-i	Hydrophobicity-i	aa-j	Hydrophobicity-j	PAM value	ΔHydrophobicity
NSP1	1	27	L	1.06	F	1.19	6	0.13
NSP1	1	31	F	1.19	V	1.08	1	-0.11
NSP1	1	75	D	-0.9	E	-0.74	56	0.16
NSP1	1	91	E	-0.74	D	-0.9	53	-0.16
NSP1	1	92	L	1.06	I	1.38	9	0.32
NSP1	1	106	V	1.08	I	1.38	33	0.3
NSP1	2	117	A	0.62	T	-0.05	22	-0.67
NSP1	1	149	L	1.06	P	0.12	2	-0.94
NSP1	1	167	S	-0.18	T	-0.05	32	0.13
NSP2	4	27	R	-2.53	C	0.29	1	2.82
NSP2	1	51	C	0.29	Y	0.26	3	-0.03
NSP2	1	52	R	-2.53	C	0.29	1	2.82
NSP2	1	73	T	-0.05	I	1.38	7	1.43
NSP2	9	85	T	-0.05	I	1.38	7	1.43
NSP2	1	115	G	0.48	V	1.08	3	0.6
NSP2	1	121	R	-2.53	P	0.12	5	2.65
NSP2	1	122	S	-0.18	F	1.19	2	1.37
NSP2	1	128	S	-0.18	L	1.06	1	1.24
NSP2	3	129	P	0.12	S	-0.18	17	-0.3
NSP2	1	192	A	0.62	S	-0.18	28	-0.8
NSP2	1	194	H	-0.4	Y	0.26	4	0.66
NSP2	20	198	V	1.08	I	1.38	33	0.3
NSP2	2	209	N	-0.78	D	-0.9	42	-0.12
NSP2	11	212	G	0.48	D	-0.9	6	-1.38
NSP2	1	248	S	-0.18	N	-0.78	20	-0.6
NSP2	2	264	E	-0.74	K	-1.5	7	-0.76
NSP2	2	296	I	1.38	V	1.08	57	-0.3
NSP2	1	312	K	-1.5	T	-0.05	8	1.45
NSP2	1	325	S	-0.18	F	1.19	2	1.37
NSP2	1	354	Y	0.26	C	0.29	3	0.03
NSP2	1	400	L	1.06	F	1.19	6	0.13
NSP2	1	429	T	-0.05	I	1.38	7	1.43
NSP2	1	434	T	-0.05	I	1.38	7	1.43
NSP2	1	444	L	1.06	P	0.12	2	-0.94
NSP2	1	455	F	1.19	S	-0.18	3	-1.37
NSP2	1	462	L	1.06	F	1.19	6	0.13
NSP2	5	465	G	0.48	S	-0.18	16	-0.66
NSP2	1	470	K	-1.5	N	-0.78	13	0.72
NSP2	1	491	I	1.38	T	-0.05	11	-1.43
NSP2	1	510	A	0.62	V	1.08	13	0.46
NSP2	1	528	T	-0.05	I	1.38	7	1.43
NSP2	5	559	I	1.38	V	1.08	57	-0.3
NSP2	1	568	P	0.12	S	-0.18	17	-0.3
NSP2	3	574	E	-0.74	D	-0.9	53	-0.16
NSP2	4	585	P	0.12	S	-0.18	17	-0.3
NSP3	8	58	A	0.62	T	-0.05	22	-0.67
NSP3	1	84	M	0.64	I	1.38	12	0.74
NSP3	2	123	F	1.19	L	1.06	13	-0.13
NSP3	2	127	T	-0.05	I	1.38	7	1.43
NSP3	9	142	L	1.06	F	1.19	6	0.13
NSP3	1	153	P	0.12	L	1.06	3	0.94
NSP3	1	154	E	-0.74	K	-1.5	7	-0.76
NSP3	1	175	G	0.48	S	-0.18	16	-0.66
NSP3	1	180	Q	-0.85	H	-0.4	20	0.45
NSP3	1	182	T	-0.05	A	0.62	32	0.67
NSP3	1	218	D	-0.9	E	-0.74	56	0.16
NSP3	1	225	A	0.62	V	1.08	13	0.46
NSP3	1	229	E	-0.74	D	-0.9	53	-0.16
NSP3	1	231	A	0.62	V	1.08	13	0.46
NSP3	1	238	V	1.08	L	1.06	15	-0.02
NSP3	1	267	V	1.08	F	1.19	0	0.11
NSP3	1	282	G	0.48	S	-0.18	16	-0.66
NSP3	1	340	P	0.12	L	1.06	3	0.94
NSP3	1	341	I	1.38	T	-0.05	11	-1.43
NSP3	1	348	V	1.08	E	-0.74	2	-1.82
NSP3	2	350	T	-0.05	I	1.38	7	1.43
NSP3	1	361	D	-0.9	A	0.62	10	1.52
NSP3	1	381	V	1.08	I	1.38	33	0.3
NSP3	1	428	T	-0.05	I	1.38	7	1.43
NSP3	1	429	K	-1.5	N	-0.78	13	0.72
NSP3	1	470	G	0.48	C	0.29	0	-0.19
NSP3	1	496	A	0.62	T	-0.05	22	-0.67
NSP3	1	539	P	0.12	Q	-0.85	6	-0.97
NSP3	1	569	K	-1.5	N	-0.78	13	0.72
NSP3	1	642	E	-0.74	G	0.48	7	1.22
NSP3	3	646	R	-2.53	W	0.81	2	3.34
NSP3	1	646	R	-2.53	P	0.12	5	2.65
NSP3	1	670	G	0.48	V	1.08	3	0.6
NSP3	1	673	T	-0.05	F	1.19	1	1.24
NSP3	1	674	S	-0.18	P	0.12	12	0.3
NSP3	2	682	H	-0.4	Y	0.26	4	0.66
NSP3	1	682	H	-0.4	D	-0.9	4	-0.5
NSP3	12	781	L	1.06	F	1.19	6	0.13
NSP3	4	789	I	1.38	V	1.08	57	-0.3
NSP3	1	792	H	-0.4	R	-2.53	10	-2.13
NSP3	1	822	P	0.12	L	1.06	3	0.94
NSP3	1	836	K	-1.5	Q	-0.85	6	0.65
NSP3	1	951	M	0.64	I	1.38	12	0.74
NSP3	1	980	V	1.08	I	1.38	33	0.3
NSP3	1	995	Q	-0.85	R	-2.53	10	-1.68
NSP3	3	1022	T	-0.05	I	1.38	7	1.43
NSP3	1	1042	K	-1.5	N	-0.78	13	0.72
NSP3	1	1094	I	1.38	N	-0.78	3	-2.16
NSP3	1	1096	L	1.06	P	0.12	2	-0.94
NSP3	1	1103	P	0.12	S	-0.18	17	-0.3
NSP3	1	1106	S	-0.18	G	0.48	21	0.66
NSP3	10	1179	A	0.62	V	1.08	13	0.46
NSP3	1	1197	S	-0.18	G	0.48	21	0.66
NSP3	1	1200	P	0.12	S	-0.18	17	-0.3
NSP3	1	1209	V	1.08	I	1.38	33	0.3
NSP3	3	1237	P	0.12	S	-0.18	17	-0.3
NSP3	3	1261	P	0.12	L	1.06	3	0.94
NSP3	1	1306	T	-0.05	I	1.38	7	1.43
NSP3	1	1315	V	1.08	I	1.38	33	0.3
NSP3	1	1326	P	0.12	S	-0.18	17	-0.3
NSP3	1	1356	T	-0.05	S	-0.18	38	-0.13
NSP3	2	1367	S	-0.18	I	1.38	1	1.56
NSP3	1	1372	I	1.38	S	-0.18	2	-1.56
NSP3	1	1373	K	-1.5	T	-0.05	8	1.45
NSP3	1	1376	M	0.64	T	-0.05	6	-0.69
NSP3	1	1403	P	0.12	S	-0.18	17	-0.3
NSP3	1	1413	I	1.38	L	1.06	22	-0.32
NSP3	1	1417	L	1.06	I	1.38	9	0.32
NSP3	1	1419	S	-0.18	R	-2.53	6	-2.35
NSP3	1	1420	V	1.08	D	-0.9	1	-1.98
NSP3	1	1421	C	0.29	R	-2.53	1	-2.82
NSP3	1	1423	G	0.48	R	-2.53	0	-3.01
NSP3	1	1426	I	1.38	T	-0.05	11	-1.43
NSP3	1	1433	G	0.48	S	-0.18	16	-0.66
NSP3	1	1482	T	-0.05	I	1.38	7	1.43
NSP3	1	1527	A	0.62	V	1.08	13	0.46
NSP3	1	1621	N	-0.78	Y	0.26	3	1.04
NSP3	2	1693	K	-1.5	N	-0.78	13	0.72
NSP3	1	1716	G	0.48	V	1.08	3	0.6
NSP3	1	1720	I	1.38	S	-0.18	2	-1.56
NSP3	1	1761	D	-0.9	A	0.62	10	1.52
NSP3	1	1778	N	-0.78	D	-0.9	42	-0.12
NSP3	1	1791	L	1.06	H	-0.4	1	-1.46
NSP3	1	1852	C	0.29	Y	0.26	3	-0.03
NSP3	1	1870	L	1.06	F	1.19	6	0.13
NSP3	1	1890	N	-0.78	S	-0.18	34	0.6
NSP3	3	1901	M	0.64	I	1.38	12	0.74
NSP4	4	33	M	0.64	I	1.38	12	0.74
NSP4	1	33	M	0.64	V	1.08	17	0.44
NSP4	1	109	T	-0.05	M	0.64	2	0.69
NSP4	1	143	T	-0.05	A	0.62	32	0.67
NSP4	1	145	F	1.19	I	1.38	7	0.19
NSP4	1	165	K	-1.5	N	-0.78	13	0.72
NSP4	1	209	S	-0.18	F	1.19	2	1.37
NSP4	1	269	T	-0.05	I	1.38	7	1.43
NSP4	3	295	T	-0.05	I	1.38	7	1.43
NSP4	1	307	A	0.62	V	1.08	13	0.46
NSP4	5	308	F	1.19	Y	0.26	21	-0.93
NSP4	2	309	G	0.48	C	0.29	0	-0.19
NSP4	1	313	H	-0.4	Y	0.26	4	0.66
NSP4	1	327	T	-0.05	I	1.38	7	1.43
NSP4	1	336	S	-0.18	L	1.06	1	1.24
NSP4	1	369	F	1.19	Y	0.26	21	-0.93
NSP4	1	380	A	0.62	V	1.08	13	0.46
NSP4	4	457	A	0.62	V	1.08	13	0.46
NSP4	1	466	A	0.62	V	1.08	13	0.46
NSP4	2	470	H	-0.4	Y	0.26	4	0.66
NSP5	1	3	F	1.19	R	-2.53	1	-3.72
NSP5	1	15	G	0.48	S	-0.18	16	-0.66
NSP5	1	29	G	0.48	R	-2.53	0	-3.01
NSP5	1	31	W	0.81	G	0.48	0	-0.33
NSP5	2	71	G	0.48	S	-0.18	16	-0.66
NSP5	1	136	I	1.38	V	1.08	57	-0.3
NSP5	1	225	T	-0.05	I	1.38	7	1.43
NSP5	1	275	G	0.48	A	0.62	21	0.14
NSP6	1	5	R	-2.53	T	-0.05	2	2.48
NSP6	1	23	L	1.06	F	1.19	6	0.13
NSP6	1	29	T	-0.05	P	0.12	4	0.17
NSP6	1	30	Q	-0.85	E	-0.74	35	0.11
NSP6	1	31	W	0.81	S	-0.18	5	-0.99
NSP6	1	31	W	0.81	Y	0.26	2	-0.55
NSP6	1	33	L	1.06	M	0.64	8	-0.42
NSP6	1	34	F	1.19	V	1.08	1	-0.11
NSP6	80	37	L	1.06	F	1.19	6	0.13
NSP6	1	117	A	0.62	P	0.12	13	-0.5
NSP6	1	140	W	0.81	R	-2.53	8	-3.34
NSP6	3	153	Y	0.26	C	0.29	3	0.03
NSP6	1	153	Y	0.26	E	-0.74	1	-1
NSP6	4	156	N	-0.78	D	-0.9	42	-0.12
NSP6	1	156	N	-0.78	S	-0.18	34	0.6
NSP6	1	159	D	-0.9	N	-0.78	36	0.12
NSP6	2	181	T	-0.05	I	1.38	7	1.43
NSP6	1	195	E	-0.74	D	-0.9	53	-0.16
NSP6	1	246	V	1.08	D	-0.9	1	-1.98
NSP6	1	260	L	1.06	F	1.19	6	0.13
NSP6	1	264	N	-0.78	K	-1.5	25	-0.72
NSP8	1	17	T	-0.05	N	-0.78	9	-0.73
NSP8	1	53	A	0.62	V	1.08	13	0.46
NSP8	1	74	A	0.62	S	-0.18	28	-0.8
NSP8	1	76	S	-0.18	C	0.29	5	0.47
NSP8	1	81	A	0.62	S	-0.18	28	-0.8
NSP8	1	83	V	1.08	L	1.06	15	-0.02
NSP8	1	85	S	-0.18	M	0.64	1	0.82
NSP8	1	169	L	1.06	H	-0.4	1	-1.46
NSP8	1	176	N	-0.78	S	-0.18	34	0.6
NSP8	4	177	S	-0.18	L	1.06	1	1.24
NSP9	1	13	S	-0.18	P	0.12	12	0.3
NSP10	1	26	A	0.62	S	-0.18	28	-0.8
NSP10	1	68	F	1.19	L	1.06	13	-0.13
NSP11	1	2	A	0.62	P	0.12	13	-0.5
NSP12	1	44	G	0.48	V	1.08	3	0.6
NSP12	1	80	Y	0.26	C	0.29	3	0.03
NSP12	3	85	T	-0.05	I	1.38	7	1.43
NSP12	1	211	D	-0.9	E	-0.74	56	0.16
NSP12	1	300	N	-0.78	K	-1.5	25	-0.72
NSP12	140	323	P	0.12	L	1.06	3	0.94
NSP12	1	328	P	0.12	S	-0.18	17	-0.3
NSP12	1	382	A	0.62	V	1.08	13	0.46
NSP12	1	406	A	0.62	V	1.08	13	0.46
NSP12	1	443	A	0.62	V	1.08	13	0.46
NSP12	1	449	A	0.62	V	1.08	13	0.46
NSP12	1	475	V	1.08	A	0.62	18	-0.46
NSP12	1	526	A	0.62	V	1.08	13	0.46
NSP12	1	535	V	1.08	L	1.06	15	-0.02
NSP12	1	547	A	0.62	V	1.08	13	0.46
NSP12	1	564	S	-0.18	I	1.38	1	1.56
NSP12	1	601	M	0.64	L	1.06	45	0.42
NSP12	1	636	L	1.06	F	1.19	6	0.13
NSP12	1	656	A	0.62	V	1.08	13	0.46
NSP12	1	666	M	0.64	I	1.38	12	0.74
NSP12	1	699	A	0.62	S	-0.18	28	-0.8
NSP12	1	721	R	-2.53	H	-0.4	8	2.13
NSP12	1	734	N	-0.78	T	-0.05	13	0.73
NSP12	1	834	P	0.12	S	-0.18	17	-0.3
NSP12	1	870	T	-0.05	I	1.38	7	1.43
NSP12	1	906	M	0.64	V	1.08	17	0.44
NSP12	1	916	W	0.81	C	0.29	0	-0.52
NSP13	1	49	V	1.08	I	1.38	33	0.3
NSP13	1	56	D	-0.9	E	-0.74	56	0.16
NSP13	2	74	S	-0.18	A	0.62	35	0.8
NSP13	1	80	S	-0.18	G	0.48	21	0.66
NSP13	2	100	S	-0.18	I	1.38	1	1.56
NSP13	3	176	L	1.06	F	1.19	6	0.13
NSP13	1	214	T	-0.05	I	1.38	7	1.43
NSP13	3	247	V	1.08	F	1.19	0	0.11
NSP13	1	250	T	-0.05	I	1.38	7	1.43
NSP13	1	255	T	-0.05	I	1.38	7	1.43
NSP13	1	256	L	1.06	F	1.19	6	0.13
NSP13	1	290	H	-0.4	Y	0.26	4	0.66
NSP13	3	296	A	0.62	T	-0.05	22	-0.67
NSP13	13	392	R	-2.53	C	0.29	1	2.82
NSP13	1	396	Y	0.26	C	0.29	3	0.03
NSP13	1	496	V	1.08	A	0.62	18	-0.46
NSP13	44	504	P	0.12	L	1.06	3	0.94
NSP13	44	541	Y	0.26	C	0.29	3	0.03
NSP13	1	598	A	0.62	S	-0.18	28	-0.8
NSP14	2	150	I	1.38	T	-0.05	11	-1.43
NSP14	2	158	P	0.12	L	1.06	3	0.94
NSP14	2	177	L	1.06	F	1.19	6	0.13
NSP14	1	188	H	-0.4	Q	-0.85	23	-0.45
NSP14	2	203	P	0.12	L	1.06	3	0.94
NSP14	2	216	C	0.29	F	1.19	0	0.9
NSP14	1	290	V	1.08	F	1.19	0	0.11
NSP14	1	297	P	0.12	S	-0.18	17	-0.3
NSP14	1	379	D	-0.9	A	0.62	10	1.52
NSP14	1	384	F	1.19	Y	0.26	21	-0.93
NSP14	1	482	A	0.62	V	1.08	13	0.46
NSP14	1	524	T	-0.05	I	1.38	7	1.43
NSP15	1	29	N	-0.78	D	-0.9	42	-0.12
NSP15	1	36	D	-0.9	N	-0.78	36	0.12
NSP15	1	76	G	0.48	S	-0.18	16	-0.66
NSP15	1	113	E	-0.74	D	-0.9	53	-0.16
NSP15	2	143	I	1.38	V	1.08	57	-0.3
NSP15	2	144	T	-0.05	I	1.38	7	1.43
NSP15	1	221	F	1.19	L	1.06	13	-0.13
NSP15	1	232	F	1.19	Y	0.26	21	-0.93
NSP15	1	260	E	-0.74	K	-1.5	7	-0.76
NSP16	1	62	P	0.12	S	-0.18	17	-0.3
NSP16	1	93	T	-0.05	M	0.64	2	0.69
NSP16	1	117	T	-0.05	I	1.38	7	1.43
NSP16	1	160	K	-1.5	R	-2.53	19	-1.03
NSP16	1	220	D	-0.9	N	-0.78	36	0.12
NSP16	2	243	S	-0.18	F	1.19	2	1.37
Spike	2	8	L	1.06	V	1.08	11	0.02
Spike	1	26	P	0.12	L	1.06	3	0.94
Spike	1	27	A	0.62	Q	-0.85	3	-1.47
Spike	1	28	Y	0.26	I	1.38	1	1.12
Spike	1	29	T	-0.05	S	-0.18	38	-0.13
Spike	1	32	F	1.19	I	1.38	7	0.19
Spike	1	32	F	1.19	V	1.08	1	-0.11
Spike	5	49	H	-0.4	Y	0.26	4	0.66
Spike	1	50	S	-0.18	L	1.06	1	1.24
Spike	2	153	M	0.64	T	-0.05	6	-0.69
Spike	1	157	F	1.19	L	1.06	13	-0.13
Spike	1	181	G	0.48	V	1.08	3	0.6
Spike	1	202	K	-1.5	N	-0.78	13	0.72
Spike	1	221	S	-0.18	W	0.81	1	0.99
Spike	2	239	Q	-0.85	K	-1.5	12	-0.65
Spike	1	247	S	-0.18	R	-2.53	6	-2.35
Spike	1	249	L	1.06	S	-0.18	1	-1.24
Spike	3	254	S	-0.18	F	1.19	2	1.37
Spike	1	354	N	-0.78	D	-0.9	42	-0.12
Spike	1	364	D	-0.9	Y	0.26	0	1.16
Spike	6	367	V	1.08	F	1.19	0	0.11
Spike	1	408	R	-2.53	I	1.38	2	3.91
Spike	1	409	Q	-0.85	E	-0.74	35	0.11
Spike	1	435	A	0.62	S	-0.18	28	-0.8
Spike	4	483	V	1.08	A	0.62	18	-0.46
Spike	144	614	D	-0.9	G	0.48	11	1.38
Spike	1	615	V	1.08	L	1.06	15	-0.02
Spike	2	655	H	-0.4	Y	0.26	4	0.66
Spike	1	658	N	-0.78	S	-0.18	34	0.6
Spike	1	719	T	-0.05	A	0.62	32	0.67
Spike	1	723	T	-0.05	I	1.38	7	1.43
Spike	1	752	L	1.06	F	1.19	6	0.13
Spike	1	772	V	1.08	L	1.06	15	-0.02
Spike	1	780	E	-0.74	Q	-0.85	27	-0.11
Spike	1	785	V	1.08	F	1.19	0	0.11
Spike	1	797	F	1.19	C	0.29	0	-0.9
Spike	1	817	F	1.19	L	1.06	13	-0.13
Spike	1	839	D	-0.9	E	-0.74	56	0.16
Spike	1	852	A	0.62	V	1.08	13	0.46
Spike	1	860	V	1.08	Q	-0.85	1	-1.93
Spike	1	861	L	1.06	K	-1.5	1	-2.56
Spike	1	930	A	0.62	V	1.08	13	0.46
Spike	1	937	S	-0.18	L	1.06	1	1.24
Spike	2	939	S	-0.18	F	1.19	2	1.37
Spike	3	940	S	-0.18	F	1.19	2	1.37
Spike	1	970	F	1.19	S	-0.18	3	-1.37
Spike	2	1040	V	1.08	F	1.19	0	0.11
Spike	1	1084	D	-0.9	Y	0.26	0	1.16
Spike	1	1093	G	0.48	A	0.62	21	0.14
Spike	1	1129	V	1.08	L	1.06	15	-0.02
Spike	1	1132	I	1.38	V	1.08	57	-0.3
Spike	1	1143	P	0.12	L	1.06	3	0.94
Spike	1	1146	D	-0.9	E	-0.74	56	0.16
Spike	1	1162	P	0.12	A	0.62	22	0.5
Spike	1	1170	S	-0.18	Y	0.26	1	0.44
Spike	1	1177	V	1.08	A	0.62	18	-0.46
Spike	1	1192	N	-0.78	T	-0.05	13	0.73
Spike	2	1254	C	0.29	F	1.19	0	0.9
Spike	1	1262	E	-0.74	G	0.48	7	1.22
Spike	3	1263	P	0.12	L	1.06	3	0.94
NS3	1	48	V	1.08	D	-0.9	1	-1.98
NS3	2	54	A	0.62	V	1.08	13	0.46
NS3	17	57	Q	-0.85	H	-0.4	20	0.45
NS3	1	59	A	0.62	D	-0.9	6	-1.52
NS3	3	61	K	-1.5	N	-0.78	13	0.72
NS3	1	74	S	-0.18	A	0.62	35	0.8
NS3	1	76	G	0.48	S	-0.18	16	-0.66
NS3	1	87	F	1.19	Y	0.26	21	-0.93
NS3	1	88	V	1.08	L	1.06	15	-0.02
NS3	1	93	H	-0.4	Q	-0.85	23	-0.45
NS3	1	128	W	0.81	L	1.06	4	0.25
NS3	1	135	S	-0.18	P	0.12	12	0.3
NS3	2	140	L	1.06	V	1.08	11	0.02
NS3	1	166	S	-0.18	L	1.06	1	1.24
NS3	1	175	T	-0.05	K	-1.5	11	-1.45
NS3	1	176	T	-0.05	I	1.38	7	1.43
NS3	1	191	E	-0.74	G	0.48	7	1.22
NS3	5	196	G	0.48	V	1.08	3	0.6
NS3	1	239	E	-0.74	V	1.08	2	1.82
NS3	1	250	D	-0.9	V	1.08	1	1.98
NS3	51	251	G	0.48	V	1.08	3	0.6
NS3	1	259	V	1.08	L	1.06	15	-0.02
NS3	1	269	T	-0.05	M	0.64	2	0.69
E	1	6	S	-0.18	L	1.06	1	1.24
E	1	37	L	1.06	H	-0.4	1	-1.46
E	1	68	S	-0.18	C	0.29	5	0.47
M	6	3	D	-0.9	G	0.48	11	1.38
M	2	40	A	0.62	S	-0.18	28	-0.8
M	2	52	I	1.38	T	-0.05	11	-1.43
M	1	70	V	1.08	I	1.38	7	0.3
M	1	78	G	0.48	A	0.62	21	0.14
M	46	175	T	-0.05	M	0.64	2	0.69
M	2	209	D	-0.9	H	-0.4	3	0.5
NS7a	1	34	P	0.12	S	-0.18	17	-0.3
NS7a	1	73	H	-0.4	Q	-0.85	23	-0.45
NS7a	1	120	T	-0.05	I	1.38	7	1.43
NS7b	1	32	L	1.06	F	1.19	6	0.13
NS8	1	11	T	-0.05	I	1.38	7	1.43
NS8	7	62	V	1.08	L	1.06	15	-0.02
NS8	1	67	S	-0.18	F	1.19	2	1.37
NS8	1	77	G	0.48	C	0.29	0	-0.19
NS8	145	84	L	1.06	S	-0.18	1	-1.24
NS8	1	85	P	0.12	S	-0.18	17	-0.3
NS8	1	95	L	1.06	F	1.19	6	0.13
NS8	1	97	S	-0.18	N	-0.78	20	-0.6
NS8	1	119	D	-0.9	E	-0.74	56	0.16
N	1	24	T	-0.05	N	-0.78	9	-0.73
N	1	46	P	0.12	S	-0.18	17	-0.3
N	2	62	E	-0.74	K	-1.5	7	-0.76
N	1	89	R	-2.53	T	-0.05	2	2.48
N	2	103	D	-0.9	Y	0.26	0	1.16
N	1	108	W	0.81	C	0.29	0	-0.52
N	1	148	T	-0.05	I	1.38	7	1.43
N	4	156	A	0.62	S	-0.18	28	-0.8
N	1	188	S	-0.18	P	0.12	12	0.3
N	1	190	S	-0.18	G	0.48	21	0.66
N	7	194	S	-0.18	L	1.06	1	1.24
N	5	197	S	-0.18	L	1.06	1	1.24
N	1	199	P	0.12	S	-0.18	17	-0.3
N	8	202	S	-0.18	N	-0.78	20	-0.6
N	74	203	R	-2.53	K	-1.5	37	1.03
N	74	204	G	0.48	R	-2.53	0	-3.01
N	1	215	G	0.48	S	-0.18	16	-0.66
N	1	247	T	-0.05	I	1.38	7	1.43
N	1	252	A	0.62	S	-0.18	28	-0.8
N	2	292	I	1.38	T	-0.05	11	-1.43
N	1	322	M	0.64	I	1.38	12	0.74
N	1	327	S	-0.18	L	1.06	1	1.24
N	1	339	L	1.06	F	1.19	6	0.13
N	1	343	D	-0.9	V	1.08	1	1.98
N	6	344	P	0.12	S	-0.18	17	-0.3
N	1	365	P	0.12	S	-0.18	17	-0.3
N	1	368	P	0.12	S	-0.18	17	-0.3
N	1	373	K	-1.5	N	-0.78	13	0.72
N	3	378	E	-0.74	Q	-0.85	27	-0.11
N	1	404	S	-0.18	A	0.62	35	0.8
