# Supplementary material for: A global analysis of conservative and non-conservative mutations in SARS-CoV-2 detected in the first year of the COVID-19 world-wide diffusion
Source: Sci Rep. 2021 Dec 30;11:24495. doi: 10.1038/s41598-021-04147-1 (PMC8718531; doi:10.1038/s41598-021-04147-1)
Supplement: Supplementary file 3 — Supplementary Table S2. [file 41598_2021_4147_MOESM3_ESM.xlsx]

## Sheet: Supplmentary_Table_S2
Protein	Occurrence	Residue number	aa-i	Hydrophob-i	aa-j	Hydrophob-j	PAM value	ΔHydrophobicity
NSP1	2	1	M	0.64	L	1.06	45	0.42
NSP1	20	2	E	-0.74	D	-0.9	53	-0.16
NSP1	9	2	E	-0.74	G	0.48	7	1.22
NSP1	3	2	E	-0.74	K	-1.5	7	-0.76
NSP1	1	2	E	-0.74	N	-0.78	6	-0.04
NSP1	4	3	S	-0.18	E	-0.74	4	-0.56
NSP1	1	3	S	-0.18	G	0.48	21	0.66
NSP1	3	3	S	-0.18	I	1.38	1	1.56
NSP1	1	3	S	-0.18	N	-0.78	20	-0.6
NSP1	2	3	S	-0.18	R	-2.53	6	-2.35
NSP1	1	4	L	1.06	F	1.19	6	0.13
NSP1	4	4	L	1.06	I	1.38	9	0.32
NSP1	5	4	L	1.06	P	0.12	2	-0.94
NSP1	1	5	V	1.08	A	0.62	18	-0.46
NSP1	5	5	V	1.08	C	0.29	2	-0.79
NSP1	2	5	V	1.08	F	1.19	0	0.11
NSP1	1	5	V	1.08	I	1.38	33	0.3
NSP1	4	6	P	0.12	L	1.06	3	0.94
NSP1	6	6	P	0.12	S	-0.18	17	-0.3
NSP1	2	6	P	0.12	T	-0.05	5	-0.17
NSP1	2	7	G	0.48	A	0.62	21	0.14
NSP1	4	7	G	0.48	C	0.29	0	-0.19
NSP1	13	7	G	0.48	D	-0.9	6	-1.38
NSP1	3	7	G	0.48	S	-0.18	16	-0.66
NSP1	5	7	G	0.48	V	1.08	3	0.6
NSP1	4	7	G	0.48	W	0.81	0	0.33
NSP1	2	8	F	1.19	C	0.29	0	-0.9
NSP1	3	8	F	1.19	L	1.06	13	-0.13
NSP1	1	8	F	1.19	V	1.08	1	-0.11
NSP1	1	9	N	-0.78	K	-1.5	25	-0.72
NSP1	4	9	N	-0.78	Q	-0.85	4	-0.07
NSP1	2	9	N	-0.78	T	-0.05	13	0.73
NSP1	1	9	N	-0.78	Y	0.26	3	1.04
NSP1	1	10	E	-0.74	D	-0.9	53	-0.16
NSP1	1	10	E	-0.74	G	0.48	7	1.22
NSP1	9	10	E	-0.74	K	-1.5	7	-0.76
NSP1	4	10	E	-0.74	R	-2.53	0	-1.79
NSP1	5	11	K	-1.5	E	-0.74	4	0.76
NSP1	21	12	T	-0.05	I	1.38	7	1.43
NSP1	1	12	T	-0.05	N	-0.78	9	-0.73
NSP1	1	13	H	-0.4	Q	-0.85	23	-0.45
NSP1	8	13	H	-0.4	Y	0.26	4	0.66
NSP1	1	14	V	1.08	A	0.62	18	-0.46
NSP1	1	14	V	1.08	F	1.19	0	0.11
NSP1	1	15	Q	-0.85	A	0.62	8	1.47
NSP1	2	15	Q	-0.85	L	1.06	6	1.91
NSP1	5	15	Q	-0.85	R	-2.53	10	-1.68
NSP1	1	16	L	1.06	C	0.29	0	-0.77
NSP1	5	16	L	1.06	F	1.19	6	0.13
NSP1	3	16	L	1.06	P	0.12	2	-0.94
NSP1	2	16	L	1.06	R	-2.53	1	-3.59
NSP1	17	16	L	1.06	T	-0.05	2	-1.11
NSP1	1	16	L	1.06	V	1.08	11	0.02
NSP1	17	17	S	-0.18	A	0.62	35	0.8
NSP1	5	17	S	-0.18	C	0.29	5	0.47
NSP1	1	17	S	-0.18	F	1.19	2	1.37
NSP1	4	17	S	-0.18	I	1.38	1	1.56
NSP1	7	17	S	-0.18	N	-0.78	20	-0.6
NSP1	1	17	S	-0.18	R	-2.53	6	-2.35
NSP1	1	17	S	-0.18	T	-0.05	32	0.13
NSP1	1	18	L	1.06	C	0.29	0	-0.77
NSP1	3	18	L	1.06	F	1.19	6	0.13
NSP1	1	18	L	1.06	R	-2.53	1	-3.59
NSP1	1	18	L	1.06	T	-0.05	2	-1.11
NSP1	1	18	L	1.06	V	1.08	11	0.02
NSP1	17	19	P	0.12	C	0.29	1	0.17
NSP1	1	19	P	0.12	G	0.48	3	0.36
NSP1	2	19	P	0.12	R	-2.53	4	-2.65
NSP1	3	19	P	0.12	S	-0.18	17	-0.3
NSP1	1	19	P	0.12	T	-0.05	5	-0.17
NSP1	1	20	V	1.08	A	0.62	18	-0.46
NSP1	1	20	V	1.08	S	-0.18	2	-1.26
NSP1	1	20	V	1.08	T	-0.05	9	-1.13
NSP1	17	21	L	1.06	H	-0.4	1	-1.46
NSP1	1	21	L	1.06	Q	-0.85	3	-1.91
NSP1	2	21	L	1.06	R	-2.53	1	-3.59
NSP1	1	21	L	1.06	S	-0.18	1	-1.24
NSP1	1	21	L	1.06	V	1.08	11	0.02
NSP1	1	22	Q	-0.85	C	0.29	0	1.14
NSP1	1	22	Q	-0.85	H	-0.4	20	0.45
NSP1	1	22	Q	-0.85	M	0.64	2	1.49
NSP1	1	22	Q	-0.85	N	-0.78	4	0.07
NSP1	3	22	Q	-0.85	R	-2.53	10	-1.68
NSP1	2	23	V	1.08	A	0.62	18	-0.46
NSP1	1	23	V	1.08	D	-0.9	1	-1.98
NSP1	1	23	V	1.08	F	1.19	0	0.11
NSP1	1	23	V	1.08	L	1.06	15	-0.02
NSP1	16	23	V	1.08	T	-0.05	9	-1.13
NSP1	359	24	R	-2.53	C	0.29	1	2.82
NSP1	1	24	R	-2.53	E	-0.74	0	1.79
NSP1	1	24	R	-2.53	H	-0.4	8	2.13
NSP1	1	24	R	-2.53	S	-0.18	11	2.35
NSP1	1	24	R	-2.53	V	1.08	2	3.61
NSP1	1	25	D	-0.9	G	0.48	11	1.38
NSP1	2	25	D	-0.9	N	-0.78	36	0.12
NSP1	1	25	D	-0.9	P	0.12	1	1.02
NSP1	1	25	D	-0.9	Q	-0.85	5	0.05
NSP1	1	25	D	-0.9	T	-0.05	4	0.85
NSP1	1	26	V	1.08	A	0.62	18	-0.46
NSP1	1	26	V	1.08	M	0.64	4	-0.44
NSP1	2	26	V	1.08	T	-0.05	9	-1.13
NSP1	2	26	V	1.08	W	0.81	0	-0.27
NSP1	46	27	L	1.06	F	1.19	6	0.13
NSP1	1	27	L	1.06	I	1.38	9	0.32
NSP1	1	27	L	1.06	P	0.12	2	-0.94
NSP1	1	27	L	1.06	Q	-0.85	3	-1.91
NSP1	3	27	L	1.06	R	-2.53	1	-3.59
NSP1	1	28	V	1.08	A	0.62	18	-0.46
NSP1	1	28	V	1.08	E	-0.74	2	-1.82
NSP1	1	28	V	1.08	F	1.19	0	0.11
NSP1	16	28	V	1.08	I	1.38	33	0.3
NSP1	2	28	V	1.08	L	1.06	15	-0.02
NSP1	1	28	V	1.08	W	0.81	0	-0.27
NSP1	1	29	R	-2.53	A	0.62	2	3.15
NSP1	7	29	R	-2.53	C	0.29	1	2.82
NSP1	1	29	R	-2.53	G	0.48	1	3.01
NSP1	4	29	R	-2.53	H	-0.4	8	2.13
NSP1	1	29	R	-2.53	L	1.06	1	3.59
NSP1	1	29	R	-2.53	S	-0.18	11	2.35
NSP1	2	30	G	0.48	C	0.29	0	-0.19
NSP1	41	30	G	0.48	D	-0.9	6	-1.38
NSP1	8	30	G	0.48	S	-0.18	16	-0.66
NSP1	1	30	G	0.48	V	1.08	3	0.6
NSP1	2	31	F	1.19	L	1.06	13	-0.13
NSP1	1	31	F	1.19	V	1.08	1	-0.11
NSP1	1	32	G	0.48	E	-0.74	4	-1.22
NSP1	1	32	G	0.48	T	-0.05	2	-0.53
NSP1	1	32	G	0.48	V	1.08	3	0.6
NSP1	15	33	D	-0.9	C	0.29	0	1.19
NSP1	2	33	D	-0.9	E	-0.74	56	0.16
NSP1	20	33	D	-0.9	G	0.48	11	1.38
NSP1	12	33	D	-0.9	N	-0.78	36	0.12
NSP1	1	33	D	-0.9	S	-0.18	7	0.72
NSP1	2	34	S	-0.18	F	1.19	2	1.37
NSP1	1	34	S	-0.18	L	1.06	1	1.24
NSP1	1	34	S	-0.18	P	0.12	12	0.3
NSP1	4	34	S	-0.18	T	-0.05	32	0.13
NSP1	1	35	V	1.08	A	0.62	18	-0.46
NSP1	6	35	V	1.08	L	1.06	15	-0.02
NSP1	5	35	V	1.08	M	0.64	4	-0.44
NSP1	7	35	V	1.08	N	-0.78	1	-1.86
NSP1	1	35	V	1.08	R	-2.53	1	-3.61
NSP1	1	36	E	-0.74	A	0.62	17	1.36
NSP1	7	36	E	-0.74	C	0.29	0	1.03
NSP1	3	36	E	-0.74	D	-0.9	53	-0.16
NSP1	1	36	E	-0.74	K	-1.5	7	-0.76
NSP1	1	36	E	-0.74	V	1.08	2	1.82
NSP1	1	37	E	-0.74	A	0.62	17	1.36
NSP1	98	37	E	-0.74	D	-0.9	53	-0.16
NSP1	2	37	E	-0.74	G	0.48	7	1.22
NSP1	1	37	E	-0.74	H	-0.4	1	0.34
NSP1	38	37	E	-0.74	K	-1.5	7	-0.76
NSP1	7	37	E	-0.74	T	-0.05	2	0.69
NSP1	1	38	V	1.08	A	0.62	18	-0.46
NSP1	10	38	V	1.08	F	1.19	0	0.11
NSP1	1	38	V	1.08	I	1.38	33	0.3
NSP1	7	38	V	1.08	S	-0.18	2	-1.26
NSP1	1	38	V	1.08	T	-0.05	9	-1.13
NSP1	1	39	L	1.06	F	1.19	6	0.13
NSP1	5	39	L	1.06	S	-0.18	1	-1.24
NSP1	7	39	L	1.06	W	0.81	0	-0.25
NSP1	4	40	S	-0.18	A	0.62	35	0.8
NSP1	1	40	S	-0.18	L	1.06	1	1.24
NSP1	1	40	S	-0.18	N	-0.78	20	-0.6
NSP1	9	40	S	-0.18	P	0.12	12	0.3
NSP1	1	40	S	-0.18	R	-2.53	6	-2.35
NSP1	16	40	S	-0.18	T	-0.05	32	0.13
NSP1	3	41	E	-0.74	D	-0.9	53	-0.16
NSP1	1	41	E	-0.74	G	0.48	7	1.22
NSP1	3	41	E	-0.74	K	-1.5	7	-0.76
NSP1	1	41	E	-0.74	S	-0.18	6	0.56
NSP1	2	42	A	0.62	V	1.08	13	0.46
NSP1	41	43	R	-2.53	C	0.29	1	2.82
NSP1	13	43	R	-2.53	H	-0.4	8	2.13
NSP1	5	43	R	-2.53	L	1.06	1	3.59
NSP1	2	44	Q	-0.85	L	1.06	6	1.91
NSP1	2	44	Q	-0.85	W	0.81	0	1.66
NSP1	1	45	H	-0.4	F	1.19	2	1.59
NSP1	6	45	H	-0.4	K	-1.5	2	-1.1
NSP1	1	45	H	-0.4	L	1.06	4	1.46
NSP1	1	45	H	-0.4	R	-2.53	10	-2.13
NSP1	59	45	H	-0.4	Y	0.26	4	0.66
NSP1	21	46	L	1.06	F	1.19	6	0.13
NSP1	1	46	L	1.06	P	0.12	2	-0.94
NSP1	1	46	L	1.06	Y	0.26	1	-0.8
NSP1	2	47	K	-1.5	N	-0.78	13	0.72
NSP1	1	47	K	-1.5	R	-2.53	19	-1.03
NSP1	1	48	D	-0.9	C	0.29	0	1.19
NSP1	2	48	D	-0.9	E	-0.74	56	0.16
NSP1	1	48	D	-0.9	F	1.19	0	2.09
NSP1	34	48	D	-0.9	G	0.48	11	1.38
NSP1	6	48	D	-0.9	K	-1.5	6	-0.6
NSP1	2	48	D	-0.9	N	-0.78	36	0.12
NSP1	6	49	G	0.48	A	0.62	21	0.14
NSP1	16	49	G	0.48	C	0.29	0	-0.19
NSP1	12	49	G	0.48	D	-0.9	6	-1.38
NSP1	1	49	G	0.48	L	1.06	1	0.58
NSP1	1	49	G	0.48	S	-0.18	16	-0.66
NSP1	2	49	G	0.48	T	-0.05	2	-0.53
NSP1	3	49	G	0.48	V	1.08	3	0.6
NSP1	5	50	T	-0.05	F	1.19	1	1.24
NSP1	3	50	T	-0.05	I	1.38	7	1.43
NSP1	1	50	T	-0.05	K	-1.5	11	-1.45
NSP1	1	50	T	-0.05	S	-0.18	38	-0.13
NSP1	1	50	T	-0.05	W	0.81	0	0.86
NSP1	1	51	C	0.29	S	-0.18	11	-0.47
NSP1	5	52	G	0.48	C	0.29	0	-0.19
NSP1	34	52	G	0.48	S	-0.18	16	-0.66
NSP1	1	52	G	0.48	W	0.81	0	0.33
NSP1	1	53	L	1.06	C	0.29	0	-0.77
NSP1	1	53	L	1.06	F	1.19	6	0.13
NSP1	1	53	L	1.06	S	-0.18	1	-1.24
NSP1	1	53	L	1.06	V	1.08	11	0.02
NSP1	1	53	L	1.06	Y	0.26	1	-0.8
NSP1	2	54	V	1.08	A	0.62	18	-0.46
NSP1	1	54	V	1.08	E	-0.74	2	-1.82
NSP1	10	54	V	1.08	I	1.38	33	0.3
NSP1	1	54	V	1.08	L	1.06	15	-0.02
NSP1	2	54	V	1.08	S	-0.18	2	-1.26
NSP1	1	55	E	-0.74	A	0.62	17	1.36
NSP1	8	55	E	-0.74	K	-1.5	7	-0.76
NSP1	1	55	E	-0.74	N	-0.78	6	-0.04
NSP1	3	56	V	1.08	A	0.62	18	-0.46
NSP1	1	56	V	1.08	C	0.29	2	-0.79
NSP1	4	56	V	1.08	F	1.19	0	0.11
NSP1	108	56	V	1.08	I	1.38	33	0.3
NSP1	2	56	V	1.08	L	1.06	15	-0.02
NSP1	2	57	E	-0.74	D	-0.9	53	-0.16
NSP1	197	57	E	-0.74	G	0.48	7	1.22
NSP1	4	57	E	-0.74	K	-1.5	7	-0.76
NSP1	1	57	E	-0.74	T	-0.05	2	0.69
NSP1	1	58	K	-1.5	E	-0.74	4	0.76
NSP1	1	58	K	-1.5	R	-2.53	19	-1.03
NSP1	1	58	K	-1.5	S	-0.18	7	1.32
NSP1	1	58	K	-1.5	T	-0.05	8	1.45
NSP1	1	59	G	0.48	A	0.62	21	0.14
NSP1	2	59	G	0.48	C	0.29	0	-0.19
NSP1	7	59	G	0.48	D	-0.9	6	-1.38
NSP1	1	59	G	0.48	P	0.12	2	-0.36
NSP1	3	59	G	0.48	S	-0.18	16	-0.66
NSP1	8	60	V	1.08	A	0.62	18	-0.46
NSP1	5	60	V	1.08	F	1.19	0	0.11
NSP1	2	60	V	1.08	G	0.48	5	-0.6
NSP1	15	60	V	1.08	I	1.38	33	0.3
NSP1	6	60	V	1.08	L	1.06	15	-0.02
NSP1	1	60	V	1.08	W	0.81	0	-0.27
NSP1	3	61	L	1.06	F	1.19	6	0.13
NSP1	1	61	L	1.06	R	-2.53	1	-3.59
NSP1	2	61	L	1.06	W	0.81	0	-0.25
NSP1	4	62	P	0.12	H	-0.4	3	-0.52
NSP1	12	62	P	0.12	L	1.06	3	0.94
NSP1	1	62	P	0.12	R	-2.53	4	-2.65
NSP1	5	62	P	0.12	S	-0.18	17	-0.3
NSP1	1	62	P	0.12	V	1.08	3	0.96
NSP1	1	63	Q	-0.85	A	0.62	8	1.47
NSP1	1	63	Q	-0.85	H	-0.4	20	0.45
NSP1	2	63	Q	-0.85	L	1.06	6	1.91
NSP1	5	63	Q	-0.85	N	-0.78	4	0.07
NSP1	4	63	Q	-0.85	R	-2.53	10	-1.68
NSP1	1	63	Q	-0.85	S	-0.18	4	0.67
NSP1	1	64	L	1.06	E	-0.74	1	-1.8
NSP1	2	64	L	1.06	F	1.19	6	0.13
NSP1	1	64	L	1.06	R	-2.53	1	-3.59
NSP1	1	64	L	1.06	Y	0.26	1	-0.8
NSP1	2	65	E	-0.74	A	0.62	17	1.36
NSP1	1	65	E	-0.74	G	0.48	7	1.22
NSP1	1	65	E	-0.74	L	1.06	1	1.8
NSP1	5	65	E	-0.74	N	-0.78	6	-0.04
NSP1	1	65	E	-0.74	Q	-0.85	27	-0.11
NSP1	2	65	E	-0.74	T	-0.05	2	0.69
NSP1	2	66	Q	-0.85	A	0.62	8	1.47
NSP1	2	66	Q	-0.85	H	-0.4	20	0.45
NSP1	1	66	Q	-0.85	L	1.06	6	1.91
NSP1	3	66	Q	-0.85	R	-2.53	10	-1.68
NSP1	5	66	Q	-0.85	S	-0.18	4	0.67
NSP1	1	66	Q	-0.85	T	-0.05	3	0.8
NSP1	1	67	P	0.12	E	-0.74	3	-0.86
NSP1	1	67	P	0.12	H	-0.4	3	-0.52
NSP1	2	67	P	0.12	R	-2.53	4	-2.65
NSP1	1	68	Y	0.26	C	0.29	3	0.03
NSP1	3	68	Y	0.26	F	1.19	28	0.93
NSP1	4	68	Y	0.26	M	0.64	0	0.38
NSP1	2	68	Y	0.26	Q	-0.85	0	-1.11
NSP1	1	68	Y	0.26	V	1.08	2	0.82
NSP1	1	68	Y	0.26	W	0.81	1	0.55
NSP1	4	69	V	1.08	C	0.29	2	-0.79
NSP1	2	69	V	1.08	F	1.19	0	0.11
NSP1	1	69	V	1.08	I	1.38	33	0.3
NSP1	1	69	V	1.08	M	0.64	4	-0.44
NSP1	1	69	V	1.08	N	-0.78	1	-1.86
NSP1	2	70	F	1.19	I	1.38	7	0.19
NSP1	1	71	I	1.38	L	1.06	22	-0.32
NSP1	1	71	I	1.38	T	-0.05	11	-1.43
NSP1	25	71	I	1.38	V	1.08	57	-0.3
NSP1	3	72	K	-1.5	E	-0.74	4	0.76
NSP1	29	73	R	-2.53	C	0.29	1	2.82
NSP1	1	73	R	-2.53	H	-0.4	8	2.13
NSP1	1	73	R	-2.53	Q	-0.85	9	1.68
NSP1	5	73	R	-2.53	S	-0.18	11	2.35
NSP1	1	73	R	-2.53	T	-0.05	2	2.48
NSP1	2	74	S	-0.18	A	0.62	35	0.8
NSP1	1	74	S	-0.18	I	1.38	1	1.56
NSP1	6	74	S	-0.18	L	1.06	1	1.24
NSP1	1	74	S	-0.18	R	-2.53	6	-2.35
NSP1	3	74	S	-0.18	W	0.81	1	0.99
NSP1	643	75	D	-0.9	E	-0.74	56	0.16
NSP1	102	75	D	-0.9	G	0.48	11	1.38
NSP1	13	75	D	-0.9	N	-0.78	36	0.12
NSP1	1	75	D	-0.9	S	-0.18	7	0.72
NSP1	1	75	D	-0.9	Y	0.26	0	1.16
NSP1	1	76	A	0.62	G	0.48	21	-0.14
NSP1	1	76	A	0.62	K	-1.5	2	-2.12
NSP1	1	76	A	0.62	P	0.12	13	-0.5
NSP1	3	76	A	0.62	S	-0.18	28	-0.8
NSP1	13	76	A	0.62	T	-0.05	22	-0.67
NSP1	8	76	A	0.62	V	1.08	13	0.46
NSP1	1	77	R	-2.53	A	0.62	2	3.15
NSP1	1	77	R	-2.53	L	1.06	1	3.59
NSP1	5	77	R	-2.53	Q	-0.85	9	1.68
NSP1	2	78	T	-0.05	A	0.62	32	0.67
NSP1	1	78	T	-0.05	F	1.19	1	1.24
NSP1	5	78	T	-0.05	I	1.38	7	1.43
NSP1	4	78	T	-0.05	M	0.64	2	0.69
NSP1	1	78	T	-0.05	V	1.08	10	1.13
NSP1	1	79	A	0.62	E	-0.74	10	-1.36
NSP1	4	79	A	0.62	L	1.06	3	0.44
NSP1	1	79	A	0.62	R	-2.53	1	-3.15
NSP1	1	79	A	0.62	S	-0.18	28	-0.8
NSP1	2	79	A	0.62	T	-0.05	22	-0.67
NSP1	7	79	A	0.62	V	1.08	13	0.46
NSP1	2	80	P	0.12	E	-0.74	3	-0.86
NSP1	2	80	P	0.12	H	-0.4	3	-0.52
NSP1	6	80	P	0.12	L	1.06	3	0.94
NSP1	1	80	P	0.12	R	-2.53	4	-2.65
NSP1	7	80	P	0.12	S	-0.18	17	-0.3
NSP1	1	80	P	0.12	T	-0.05	5	-0.17
NSP1	2	81	H	-0.4	E	-0.74	2	-0.34
NSP1	1	81	H	-0.4	L	1.06	4	1.46
NSP1	1	81	H	-0.4	P	0.12	5	0.52
NSP1	8	81	H	-0.4	Q	-0.85	23	-0.45
NSP1	4	81	H	-0.4	R	-2.53	10	-2.13
NSP1	1	81	H	-0.4	V	1.08	3	1.48
NSP1	59	81	H	-0.4	Y	0.26	4	0.66
NSP1	4	82	G	0.48	D	-0.9	6	-1.38
NSP1	1	82	G	0.48	H	-0.4	0	-0.88
NSP1	3	82	G	0.48	L	1.06	1	0.58
NSP1	13	82	G	0.48	S	-0.18	16	-0.66
NSP1	1	82	G	0.48	V	1.08	3	0.6
NSP1	1	83	H	-0.4	A	0.62	2	1.02
NSP1	3	83	H	-0.4	L	1.06	4	1.46
NSP1	1	83	H	-0.4	M	0.64	0	1.04
NSP1	8	83	H	-0.4	N	-0.78	21	-0.38
NSP1	12	83	H	-0.4	R	-2.53	10	-2.13
NSP1	1	83	H	-0.4	V	1.08	3	1.48
NSP1	14	83	H	-0.4	Y	0.26	4	0.66
NSP1	7	84	V	1.08	C	0.29	2	-0.79
NSP1	11	84	V	1.08	I	1.38	33	0.3
NSP1	2	84	V	1.08	L	1.06	15	-0.02
NSP1	1	84	V	1.08	M	0.64	4	-0.44
NSP1	29	85	M	0.64	I	1.38	12	0.74
NSP1	1	85	M	0.64	K	-1.5	20	-2.14
NSP1	1	85	M	0.64	L	1.06	45	0.42
NSP1	2	85	M	0.64	R	-2.53	4	-3.17
NSP1	7	85	M	0.64	T	-0.05	6	-0.69
NSP1	91	85	M	0.64	V	1.08	17	0.44
NSP1	18	86	V	1.08	F	1.19	0	0.11
NSP1	1	86	V	1.08	H	-0.4	1	-1.48
NSP1	1	86	V	1.08	I	1.38	33	0.3
NSP1	2	86	V	1.08	K	-1.5	1	-2.58
NSP1	1	86	V	1.08	L	1.06	15	-0.02
NSP1	1	86	V	1.08	M	0.64	4	-0.44
NSP1	7	86	V	1.08	S	-0.18	2	-1.26
NSP1	1	86	V	1.08	T	-0.05	9	-1.13
NSP1	39	87	E	-0.74	D	-0.9	53	-0.16
NSP1	2	87	E	-0.74	G	0.48	7	1.22
NSP1	14	87	E	-0.74	K	-1.5	7	-0.76
NSP1	2	87	E	-0.74	L	1.06	1	1.8
NSP1	2	87	E	-0.74	Q	-0.85	27	-0.11
NSP1	1	87	E	-0.74	V	1.08	2	1.82
NSP1	2	88	L	1.06	V	1.08	11	0.02
NSP1	2	89	V	1.08	I	1.38	33	0.3
NSP1	1	89	V	1.08	L	1.06	15	-0.02
NSP1	1	89	V	1.08	P	0.12	2	-0.96
NSP1	1	89	V	1.08	S	-0.18	2	-1.26
NSP1	1	90	A	0.62	K	-1.5	2	-2.12
NSP1	1	90	A	0.62	L	1.06	3	0.44
NSP1	1	90	A	0.62	Q	-0.85	3	-1.47
NSP1	1	90	A	0.62	S	-0.18	28	-0.8
NSP1	3	90	A	0.62	T	-0.05	22	-0.67
NSP1	29	90	A	0.62	V	1.08	13	0.46
NSP1	2	91	E	-0.74	D	-0.9	53	-0.16
NSP1	1	91	E	-0.74	G	0.48	7	1.22
NSP1	1	91	E	-0.74	L	1.06	1	1.8
NSP1	1	91	E	-0.74	S	-0.18	6	0.56
NSP1	1	92	L	1.06	E	-0.74	1	-1.8
NSP1	81	92	L	1.06	F	1.19	6	0.13
NSP1	1	92	L	1.06	H	-0.4	1	-1.46
NSP1	1	92	L	1.06	I	1.38	9	0.32
NSP1	2	93	E	-0.74	A	0.62	17	1.36
NSP1	1	93	E	-0.74	D	-0.9	53	-0.16
NSP1	2	93	E	-0.74	G	0.48	7	1.22
NSP1	6	93	E	-0.74	K	-1.5	7	-0.76
NSP1	1	93	E	-0.74	M	0.64	0	1.38
NSP1	1	93	E	-0.74	Q	-0.85	27	-0.11
NSP1	4	94	G	0.48	C	0.29	0	-0.19
NSP1	1	94	G	0.48	D	-0.9	6	-1.38
NSP1	1	94	G	0.48	S	-0.18	16	-0.66
NSP1	1	94	G	0.48	W	0.81	0	0.33
NSP1	1	94	G	0.48	Y	0.26	0	-0.22
NSP1	1	95	I	1.38	A	0.62	6	-0.76
NSP1	1	95	I	1.38	F	1.19	8	-0.19
NSP1	1	95	I	1.38	M	0.64	5	-0.74
NSP1	2	95	I	1.38	T	-0.05	11	-1.43
NSP1	3	95	I	1.38	V	1.08	57	-0.3
NSP1	7	96	Q	-0.85	H	-0.4	20	0.45
NSP1	1	96	Q	-0.85	K	-1.5	12	-0.65
NSP1	1	96	Q	-0.85	Y	0.26	0	1.11
NSP1	1	97	Y	0.26	C	0.29	3	0.03
NSP1	2	97	Y	0.26	N	-0.78	4	-1.04
NSP1	3	98	G	0.48	C	0.29	0	-0.19
NSP1	1	98	G	0.48	Q	-0.85	1	-1.33
NSP1	2	98	G	0.48	S	-0.18	16	-0.66
NSP1	7	98	G	0.48	V	1.08	3	0.6
NSP1	10	99	R	-2.53	C	0.29	1	2.82
NSP1	4	99	R	-2.53	H	-0.4	8	2.13
NSP1	2	99	R	-2.53	K	-1.5	37	1.03
NSP1	1	99	R	-2.53	W	0.81	2	3.34
NSP1	2	100	S	-0.18	A	0.62	35	0.8
NSP1	4	100	S	-0.18	C	0.29	5	0.47
NSP1	1	100	S	-0.18	G	0.48	21	0.66
NSP1	1	100	S	-0.18	L	1.06	1	1.24
NSP1	1	100	S	-0.18	N	-0.78	20	-0.6
NSP1	1	101	G	0.48	D	-0.9	6	-1.38
NSP1	2	101	G	0.48	F	1.19	1	0.71
NSP1	1	101	G	0.48	Q	-0.85	1	-1.33
NSP1	1	101	G	0.48	S	-0.18	16	-0.66
NSP1	1	101	G	0.48	T	-0.05	2	-0.53
NSP1	1	102	E	-0.74	A	0.62	17	1.36
NSP1	1	102	E	-0.74	D	-0.9	53	-0.16
NSP1	2	102	E	-0.74	G	0.48	7	1.22
NSP1	34	102	E	-0.74	K	-1.5	7	-0.76
NSP1	2	102	E	-0.74	S	-0.18	6	0.56
NSP1	1	103	T	-0.05	A	0.62	32	0.67
NSP1	3	103	T	-0.05	I	1.38	7	1.43
NSP1	1	103	T	-0.05	R	-2.53	1	-2.48
NSP1	4	104	L	1.06	F	1.19	6	0.13
NSP1	1	104	L	1.06	H	-0.4	1	-1.46
NSP1	1	104	L	1.06	I	1.38	9	0.32
NSP1	1	104	L	1.06	P	0.12	2	-0.94
NSP1	2	104	L	1.06	V	1.08	11	0.02
NSP1	1	105	G	0.48	C	0.29	0	-0.19
NSP1	1	105	G	0.48	F	1.19	1	0.71
NSP1	14	105	G	0.48	S	-0.18	16	-0.66
NSP1	1	105	G	0.48	V	1.08	3	0.6
NSP1	9	106	V	1.08	A	0.62	18	-0.46
NSP1	1	106	V	1.08	F	1.19	0	0.11
NSP1	1	106	V	1.08	G	0.48	5	-0.6
NSP1	2	106	V	1.08	I	1.38	33	0.3
NSP1	66	107	L	1.06	F	1.19	6	0.13
NSP1	3	107	L	1.06	V	1.08	11	0.02
NSP1	1	108	V	1.08	A	0.62	18	-0.46
NSP1	1	108	V	1.08	I	1.38	33	0.3
NSP1	1	108	V	1.08	R	-2.53	1	-3.61
NSP1	1	109	P	0.12	H	-0.4	3	-0.52
NSP1	1	109	P	0.12	L	1.06	3	0.94
NSP1	2	109	P	0.12	R	-2.53	4	-2.65
NSP1	1	109	P	0.12	S	-0.18	17	-0.3
NSP1	1	109	P	0.12	T	-0.05	5	-0.17
NSP1	5	110	H	-0.4	Q	-0.85	23	-0.45
NSP1	2	110	H	-0.4	R	-2.53	10	-2.13
NSP1	1	110	H	-0.4	V	1.08	3	1.48
NSP1	70	110	H	-0.4	Y	0.26	4	0.66
NSP1	1	111	V	1.08	A	0.62	18	-0.46
NSP1	3	111	V	1.08	I	1.38	33	0.3
NSP1	9	111	V	1.08	L	1.06	15	-0.02
NSP1	1	111	V	1.08	M	0.64	4	-0.44
NSP1	8	112	G	0.48	C	0.29	0	-0.19
NSP1	7	112	G	0.48	D	-0.9	6	-1.38
NSP1	1	112	G	0.48	K	-1.5	2	-1.98
NSP1	28	112	G	0.48	S	-0.18	16	-0.66
NSP1	7	112	G	0.48	V	1.08	3	0.6
NSP1	1	113	E	-0.74	A	0.62	17	1.36
NSP1	1	113	E	-0.74	G	0.48	7	1.22
NSP1	3	113	E	-0.74	K	-1.5	7	-0.76
NSP1	2	113	E	-0.74	S	-0.18	6	0.56
NSP1	2	113	E	-0.74	T	-0.05	2	0.69
NSP1	3	114	I	1.38	A	0.62	6	-0.76
NSP1	1	114	I	1.38	E	-0.74	3	-2.12
NSP1	4	114	I	1.38	L	1.06	22	-0.32
NSP1	3	114	I	1.38	M	0.64	5	-0.74
NSP1	3	114	I	1.38	R	-2.53	3	-3.91
NSP1	25	114	I	1.38	T	-0.05	11	-1.43
NSP1	4	114	I	1.38	V	1.08	57	-0.3
NSP1	1	115	P	0.12	L	1.06	3	0.94
NSP1	4	115	P	0.12	S	-0.18	17	-0.3
NSP1	2	115	P	0.12	V	1.08	3	0.96
NSP1	2	116	V	1.08	A	0.62	18	-0.46
NSP1	1	116	V	1.08	C	0.29	2	-0.79
NSP1	1	116	V	1.08	E	-0.74	2	-1.82
NSP1	3	116	V	1.08	I	1.38	33	0.3
NSP1	3	116	V	1.08	L	1.06	15	-0.02
NSP1	8	116	V	1.08	M	0.64	4	-0.44
NSP1	3	117	A	0.62	D	-0.9	6	-1.52
NSP1	1	117	A	0.62	G	0.48	21	-0.14
NSP1	1	117	A	0.62	I	1.38	2	0.76
NSP1	2	117	A	0.62	M	0.64	1	0.02
NSP1	1	117	A	0.62	P	0.12	13	-0.5
NSP1	4	117	A	0.62	S	-0.18	28	-0.8
NSP1	9	117	A	0.62	T	-0.05	22	-0.67
NSP1	6	117	A	0.62	V	1.08	13	0.46
NSP1	35	118	Y	0.26	C	0.29	3	0.03
NSP1	1	118	Y	0.26	D	-0.9	0	-1.16
NSP1	3	118	Y	0.26	H	-0.4	4	-0.66
NSP1	1	118	Y	0.26	V	1.08	2	0.82
NSP1	3	118	Y	0.26	W	0.81	1	0.55
NSP1	2	119	R	-2.53	A	0.62	2	3.15
NSP1	7	119	R	-2.53	C	0.29	1	2.82
NSP1	5	119	R	-2.53	H	-0.4	8	2.13
NSP1	1	119	R	-2.53	L	1.06	1	3.59
NSP1	1	119	R	-2.53	P	0.12	5	2.65
NSP1	1	119	R	-2.53	T	-0.05	2	2.48
NSP1	1	120	K	-1.5	A	0.62	2	2.12
NSP1	1	120	K	-1.5	E	-0.74	4	0.76
NSP1	261	120	K	-1.5	N	-0.78	13	0.72
NSP1	1	120	K	-1.5	T	-0.05	8	1.45
NSP1	1	121	V	1.08	D	-0.9	1	-1.98
NSP1	12	121	V	1.08	F	1.19	0	0.11
NSP1	8	121	V	1.08	I	1.38	33	0.3
NSP1	1	121	V	1.08	P	0.12	2	-0.96
NSP1	1	121	V	1.08	W	0.81	0	-0.27
NSP1	11	122	L	1.06	F	1.19	6	0.13
NSP1	3	122	L	1.06	I	1.38	9	0.32
NSP1	1	122	L	1.06	P	0.12	2	-0.94
NSP1	1	122	L	1.06	R	-2.53	1	-3.59
NSP1	1	123	L	1.06	E	-0.74	1	-1.8
NSP1	7	123	L	1.06	F	1.19	6	0.13
NSP1	1	123	L	1.06	W	0.81	0	-0.25
NSP1	82	124	R	-2.53	C	0.29	1	2.82
NSP1	1	124	R	-2.53	H	-0.4	8	2.13
NSP1	1	124	R	-2.53	L	1.06	1	3.59
NSP1	1	124	R	-2.53	V	1.08	2	3.61
NSP1	1	124	R	-2.53	Y	0.26	0	2.79
NSP1	2	125	K	-1.5	L	1.06	2	2.56
NSP1	1	125	K	-1.5	N	-0.78	13	0.72
NSP1	4	125	K	-1.5	R	-2.53	19	-1.03
NSP1	1	126	N	-0.78	R	-2.53	1	-1.75
NSP1	16	126	N	-0.78	S	-0.18	34	0.6
NSP1	1	126	N	-0.78	T	-0.05	13	0.73
NSP1	1	127	G	0.48	D	-0.9	6	-1.38
NSP1	1	127	G	0.48	F	1.19	1	0.71
NSP1	1	127	G	0.48	S	-0.18	16	-0.66
NSP1	4	128	N	-0.78	D	-0.9	42	-0.12
NSP1	3	128	N	-0.78	S	-0.18	34	0.6
NSP1	9	129	K	-1.5	N	-0.78	13	0.72
NSP1	3	130	G	0.48	E	-0.74	4	-1.22
NSP1	1	130	G	0.48	V	1.08	3	0.6
NSP1	1	131	A	0.62	S	-0.18	28	-0.8
NSP1	4	131	A	0.62	T	-0.05	22	-0.67
NSP1	10	131	A	0.62	V	1.08	13	0.46
NSP1	1	132	G	0.48	C	0.29	0	-0.19
NSP1	1	132	G	0.48	D	-0.9	6	-1.38
NSP1	3	132	G	0.48	S	-0.18	16	-0.66
NSP1	2	132	G	0.48	V	1.08	3	0.6
NSP1	10	133	G	0.48	C	0.29	0	-0.19
NSP1	3	133	G	0.48	D	-0.9	6	-1.38
NSP1	1	133	G	0.48	S	-0.18	16	-0.66
NSP1	2	134	H	-0.4	R	-2.53	10	-2.13
NSP1	1	135	S	-0.18	C	0.29	5	0.47
NSP1	1	135	S	-0.18	G	0.48	21	0.66
NSP1	1	135	S	-0.18	H	-0.4	1	-0.22
NSP1	3	135	S	-0.18	I	1.38	1	1.56
NSP1	20	135	S	-0.18	N	-0.78	20	-0.6
NSP1	2	136	Y	0.26	C	0.29	3	0.03
NSP1	1	136	Y	0.26	D	-0.9	0	-1.16
NSP1	1	136	Y	0.26	H	-0.4	4	-0.66
NSP1	1	136	Y	0.26	S	-0.18	2	-0.44
NSP1	2	137	G	0.48	A	0.62	21	0.14
NSP1	1	137	G	0.48	C	0.29	0	-0.19
NSP1	2	137	G	0.48	D	-0.9	6	-1.38
NSP1	4	137	G	0.48	S	-0.18	16	-0.66
NSP1	4	137	G	0.48	V	1.08	3	0.6
NSP1	1	137	G	0.48	Y	0.26	0	-0.22
NSP1	1	138	A	0.62	G	0.48	21	-0.14
NSP1	2	138	A	0.62	S	-0.18	28	-0.8
NSP1	18	138	A	0.62	T	-0.05	22	-0.67
NSP1	21	138	A	0.62	V	1.08	13	0.46
NSP1	1	139	D	-0.9	A	0.62	10	1.52
NSP1	1	139	D	-0.9	E	-0.74	56	0.16
NSP1	22	139	D	-0.9	G	0.48	11	1.38
NSP1	39	139	D	-0.9	N	-0.78	36	0.12
NSP1	1	139	D	-0.9	S	-0.18	7	0.72
NSP1	22	139	D	-0.9	Y	0.26	0	1.16
NSP1	1	140	L	1.06	D	-0.9	0	-1.96
NSP1	1	140	L	1.06	V	1.08	11	0.02
NSP1	2	141	K	-1.5	A	0.62	2	2.12
NSP1	2	141	K	-1.5	E	-0.74	4	0.76
NSP1	4	141	K	-1.5	N	-0.78	13	0.72
NSP1	3	141	K	-1.5	P	0.12	2	1.62
NSP1	2	141	K	-1.5	R	-2.53	19	-1.03
NSP1	1	142	S	-0.18	A	0.62	35	0.8
NSP1	8	142	S	-0.18	L	1.06	1	1.24
NSP1	1	142	S	-0.18	P	0.12	12	0.3
NSP1	1	143	F	1.19	C	0.29	0	-0.9
NSP1	2	143	F	1.19	L	1.06	13	-0.13
NSP1	1	143	F	1.19	N	-0.78	1	-1.97
NSP1	3	143	F	1.19	S	-0.18	3	-1.37
NSP1	1	143	F	1.19	T	-0.05	1	-1.24
NSP1	392	144	D	-0.9	A	0.62	10	1.52
NSP1	1	145	L	1.06	F	1.19	6	0.13
NSP1	22	146	G	0.48	C	0.29	0	-0.19
NSP1	1	146	G	0.48	D	-0.9	6	-1.38
NSP1	2	146	G	0.48	R	-2.53	0	-3.01
NSP1	1	146	G	0.48	S	-0.18	16	-0.66
NSP1	1	147	D	-0.9	E	-0.74	56	0.16
NSP1	4	147	D	-0.9	G	0.48	11	1.38
NSP1	49	147	D	-0.9	N	-0.78	36	0.12
NSP1	1	147	D	-0.9	V	1.08	1	1.98
NSP1	2	148	E	-0.74	D	-0.9	53	-0.16
NSP1	2	148	E	-0.74	K	-1.5	7	-0.76
NSP1	2	149	L	1.06	F	1.19	6	0.13
NSP1	1	149	L	1.06	H	-0.4	1	-1.46
NSP1	5	149	L	1.06	I	1.38	9	0.32
NSP1	3	149	L	1.06	P	0.12	2	-0.94
NSP1	4	149	L	1.06	R	-2.53	1	-3.59
NSP1	3	150	G	0.48	A	0.62	21	0.14
NSP1	35	150	G	0.48	C	0.29	0	-0.19
NSP1	7	150	G	0.48	D	-0.9	6	-1.38
NSP1	4	150	G	0.48	S	-0.18	16	-0.66
NSP1	1	150	G	0.48	V	1.08	3	0.6
NSP1	57	151	T	-0.05	A	0.62	32	0.67
NSP1	1	151	T	-0.05	G	0.48	3	0.53
NSP1	3	151	T	-0.05	I	1.38	7	1.43
NSP1	1	152	D	-0.9	A	0.62	10	1.52
NSP1	5	152	D	-0.9	G	0.48	11	1.38
NSP1	1	152	D	-0.9	V	1.08	1	1.98
NSP1	4	153	P	0.12	L	1.06	3	0.94
NSP1	3	153	P	0.12	S	-0.18	17	-0.3
NSP1	2	153	P	0.12	T	-0.05	5	-0.17
NSP1	1	154	Y	0.26	F	1.19	28	0.93
NSP1	2	154	Y	0.26	I	1.38	1	1.12
NSP1	2	155	E	-0.74	D	-0.9	53	-0.16
NSP1	3	155	E	-0.74	Q	-0.85	27	-0.11
NSP1	1	156	D	-0.9	G	0.48	11	1.38
NSP1	1	156	D	-0.9	H	-0.4	3	0.5
NSP1	1	157	F	1.19	L	1.06	13	-0.13
NSP1	4	157	F	1.19	R	-2.53	1	-3.72
NSP1	1	158	Q	-0.85	H	-0.4	20	0.45
NSP1	4	158	Q	-0.85	R	-2.53	10	-1.68
NSP1	1	159	E	-0.74	G	0.48	7	1.22
NSP1	3	159	E	-0.74	K	-1.5	7	-0.76
NSP1	4	159	E	-0.74	R	-2.53	0	-1.79
NSP1	4	160	N	-0.78	A	0.62	9	1.4
NSP1	1	160	N	-0.78	K	-1.5	25	-0.72
NSP1	1	160	N	-0.78	S	-0.18	34	0.6
NSP1	1	160	N	-0.78	T	-0.05	13	0.73
NSP1	2	161	W	0.81	C	0.29	0	-0.52
NSP1	2	161	W	0.81	L	1.06	4	0.25
NSP1	1	162	N	-0.78	C	0.29	0	1.07
NSP1	1	162	N	-0.78	D	-0.9	42	-0.12
NSP1	4	162	N	-0.78	H	-0.4	18	0.38
NSP1	2	162	N	-0.78	L	1.06	3	1.84
NSP1	1	162	N	-0.78	Y	0.26	3	1.04
NSP1	6	163	T	-0.05	I	1.38	7	1.43
NSP1	1	163	T	-0.05	K	-1.5	11	-1.45
NSP1	1	163	T	-0.05	P	0.12	4	0.17
NSP1	2	164	K	-1.5	A	0.62	2	2.12
NSP1	1	164	K	-1.5	C	0.29	0	1.79
NSP1	1	164	K	-1.5	I	1.38	2	2.88
NSP1	1	164	K	-1.5	S	-0.18	7	1.32
NSP1	2	165	H	-0.4	L	1.06	4	1.46
NSP1	1	165	H	-0.4	M	0.64	0	1.04
NSP1	1	165	H	-0.4	P	0.12	5	0.52
NSP1	2	165	H	-0.4	R	-2.53	10	-2.13
NSP1	3	165	H	-0.4	Y	0.26	4	0.66
NSP1	1	166	S	-0.18	C	0.29	5	0.47
NSP1	1	166	S	-0.18	F	1.19	2	1.37
NSP1	20	166	S	-0.18	G	0.48	21	0.66
NSP1	1	166	S	-0.18	R	-2.53	6	-2.35
NSP1	1	166	S	-0.18	V	1.08	2	1.26
NSP1	1	167	S	-0.18	C	0.29	5	0.47
NSP1	1	167	S	-0.18	F	1.19	2	1.37
NSP1	1	167	S	-0.18	G	0.48	21	0.66
NSP1	1	167	S	-0.18	I	1.38	1	1.56
NSP1	1	167	S	-0.18	N	-0.78	20	-0.6
NSP1	1	167	S	-0.18	R	-2.53	6	-2.35
NSP1	1	167	S	-0.18	T	-0.05	32	0.13
NSP1	2	168	G	0.48	D	-0.9	6	-1.38
NSP1	1	168	G	0.48	I	1.38	0	0.9
NSP1	2	168	G	0.48	S	-0.18	16	-0.66
NSP1	1	168	G	0.48	T	-0.05	2	-0.53
NSP1	1	168	G	0.48	V	1.08	3	0.6
NSP1	4	169	V	1.08	A	0.62	18	-0.46
NSP1	1	170	T	-0.05	A	0.62	32	0.67
NSP1	7	170	T	-0.05	I	1.38	7	1.43
NSP1	1	170	T	-0.05	N	-0.78	9	-0.73
NSP1	1	171	R	-2.53	A	0.62	2	3.15
NSP1	1	171	R	-2.53	C	0.29	1	2.82
NSP1	1	171	R	-2.53	H	-0.4	8	2.13
NSP1	2	171	R	-2.53	K	-1.5	37	1.03
NSP1	1	171	R	-2.53	L	1.06	1	3.59
NSP1	1	171	R	-2.53	V	1.08	2	3.61
NSP1	1	172	E	-0.74	K	-1.5	7	-0.76
NSP1	1	172	E	-0.74	N	-0.78	6	-0.04
NSP1	1	172	E	-0.74	P	0.12	3	0.86
NSP1	1	172	E	-0.74	Q	-0.85	27	-0.11
NSP1	1	172	E	-0.74	S	-0.18	6	0.56
NSP1	2	173	L	1.06	F	1.19	6	0.13
NSP1	1	173	L	1.06	I	1.38	9	0.32
NSP1	14	173	L	1.06	P	0.12	2	-0.94
NSP1	1	173	L	1.06	S	-0.18	1	-1.24
NSP1	1	173	L	1.06	V	1.08	11	0.02
NSP1	1	174	M	0.64	C	0.29	0	-0.35
NSP1	3	174	M	0.64	I	1.38	12	0.74
NSP1	2	174	M	0.64	K	-1.5	20	-2.14
NSP1	2	174	M	0.64	V	1.08	17	0.44
NSP1	6	174	M	0.64	W	0.81	0	0.17
NSP1	2	175	R	-2.53	A	0.62	2	3.15
NSP1	3	175	R	-2.53	C	0.29	1	2.82
NSP1	1	175	R	-2.53	G	0.48	1	3.01
NSP1	4	175	R	-2.53	H	-0.4	8	2.13
NSP1	1	175	R	-2.53	V	1.08	2	3.61
NSP1	1	176	E	-0.74	D	-0.9	53	-0.16
NSP1	2	176	E	-0.74	G	0.48	7	1.22
NSP1	2	176	E	-0.74	I	1.38	2	2.12
NSP1	6	176	E	-0.74	L	1.06	1	1.8
NSP1	1	176	E	-0.74	N	-0.78	6	-0.04
NSP1	1	176	E	-0.74	S	-0.18	6	0.56
NSP1	1	177	L	1.06	F	1.19	6	0.13
NSP1	1	177	L	1.06	I	1.38	9	0.32
NSP1	7	177	L	1.06	R	-2.53	1	-3.59
NSP1	1	177	L	1.06	T	-0.05	2	-1.11
NSP1	2	177	L	1.06	V	1.08	11	0.02
NSP1	6	178	N	-0.78	G	0.48	12	1.26
NSP1	6	178	N	-0.78	S	-0.18	34	0.6
NSP1	3	178	N	-0.78	T	-0.05	13	0.73
NSP1	2	179	G	0.48	A	0.62	21	0.14
NSP1	1	179	G	0.48	E	-0.74	4	-1.22
NSP1	1	179	G	0.48	R	-2.53	0	-3.01
NSP1	1	179	G	0.48	V	1.08	3	0.6
NSP1	2	180	G	0.48	P	0.12	2	-0.36
NSP1	1	180	G	0.48	V	1.08	3	0.6
NSP2	1	1	A	0.62	P	0.12	13	-0.5
NSP2	1	1	A	0.62	S	-0.18	28	-0.8
NSP2	12	1	A	0.62	T	-0.05	22	-0.67
NSP2	2	1	A	0.62	V	1.08	13	0.46
NSP2	4	2	Y	0.26	C	0.29	3	0.03
NSP2	1	2	Y	0.26	F	1.19	28	0.93
NSP2	20	2	Y	0.26	H	-0.4	4	-0.66
NSP2	10	2	Y	0.26	N	-0.78	4	-1.04
NSP2	3	3	T	-0.05	I	1.38	7	1.43
NSP2	1	3	T	-0.05	M	0.64	2	0.69
NSP2	2	3	T	-0.05	N	-0.78	9	-0.73
NSP2	143	4	R	-2.53	C	0.29	1	2.82
NSP2	6	4	R	-2.53	H	-0.4	8	2.13
NSP2	1	5	Y	0.26	F	1.19	28	0.93
NSP2	3	5	Y	0.26	H	-0.4	4	-0.66
NSP2	1	7	D	-0.9	Y	0.26	0	1.16
NSP2	1	8	N	-0.78	I	1.38	3	2.16
NSP2	1	8	N	-0.78	S	-0.18	34	0.6
NSP2	2	9	N	-0.78	Q	-0.85	4	-0.07
NSP2	25	9	N	-0.78	S	-0.18	34	0.6
NSP2	2	10	F	1.19	C	0.29	0	-0.9
NSP2	861	10	F	1.19	L	1.06	13	-0.13
NSP2	2	10	F	1.19	S	-0.18	3	-1.37
NSP2	2	11	C	0.29	F	1.19	0	0.9
NSP2	2	11	C	0.29	L	1.06	0	0.77
NSP2	1	12	G	0.48	C	0.29	0	-0.19
NSP2	9	12	G	0.48	D	-0.9	6	-1.38
NSP2	6	12	G	0.48	S	-0.18	16	-0.66
NSP2	2	12	G	0.48	W	0.81	0	0.33
NSP2	38	13	P	0.12	L	1.06	3	0.94
NSP2	21	13	P	0.12	S	-0.18	17	-0.3
NSP2	1	14	D	-0.9	A	0.62	10	1.52
NSP2	7	14	D	-0.9	E	-0.74	56	0.16
NSP2	1	14	D	-0.9	H	-0.4	3	0.5
NSP2	9	14	D	-0.9	Y	0.26	0	1.16
NSP2	4	15	G	0.48	C	0.29	0	-0.19
NSP2	5	16	Y	0.26	H	-0.4	4	-0.66
NSP2	7	16	Y	0.26	N	-0.78	4	-1.04
NSP2	1	17	P	0.12	H	-0.4	3	-0.52
NSP2	1	17	P	0.12	L	1.06	3	0.94
NSP2	90	17	P	0.12	S	-0.18	17	-0.3
NSP2	4	18	L	1.06	F	1.19	6	0.13
NSP2	1	18	L	1.06	R	-2.53	1	-3.59
NSP2	1	18	L	1.06	Y	0.26	1	-0.8
NSP2	1	19	E	-0.74	A	0.62	17	1.36
NSP2	6	19	E	-0.74	D	-0.9	53	-0.16
NSP2	3	19	E	-0.74	G	0.48	7	1.22
NSP2	10	19	E	-0.74	K	-1.5	7	-0.76
NSP2	1	19	E	-0.74	R	-2.53	0	-1.79
NSP2	18	19	E	-0.74	V	1.08	2	1.82
NSP2	1	21	I	1.38	T	-0.05	11	-1.43
NSP2	1	22	K	-1.5	N	-0.78	13	0.72
NSP2	3	22	K	-1.5	R	-2.53	19	-1.03
NSP2	1	22	K	-1.5	T	-0.05	8	1.45
NSP2	1	23	D	-0.9	E	-0.74	56	0.16
NSP2	20	23	D	-0.9	G	0.48	11	1.38
NSP2	6	23	D	-0.9	H	-0.4	3	0.5
NSP2	5	23	D	-0.9	N	-0.78	36	0.12
NSP2	103	23	D	-0.9	Y	0.26	0	1.16
NSP2	55	24	L	1.06	F	1.19	6	0.13
NSP2	10	24	L	1.06	I	1.38	9	0.32
NSP2	1	25	L	1.06	I	1.38	9	0.32
NSP2	3	26	A	0.62	E	-0.74	10	-1.36
NSP2	7	26	A	0.62	S	-0.18	28	-0.8
NSP2	4	26	A	0.62	T	-0.05	22	-0.67
NSP2	87	26	A	0.62	V	1.08	13	0.46
NSP2	215	27	R	-2.53	C	0.29	1	2.82
NSP2	1	27	R	-2.53	G	0.48	1	3.01
NSP2	7	27	R	-2.53	H	-0.4	8	2.13
NSP2	13	27	R	-2.53	L	1.06	1	3.59
NSP2	1	27	R	-2.53	S	-0.18	11	2.35
NSP2	1	28	A	0.62	P	0.12	13	-0.5
NSP2	1	28	A	0.62	T	-0.05	22	-0.67
NSP2	11	28	A	0.62	V	1.08	13	0.46
NSP2	6	29	G	0.48	L	1.06	1	0.58
NSP2	3	30	K	-1.5	R	-2.53	19	-1.03
NSP2	6	30	K	-1.5	V	1.08	1	2.58
NSP2	6	31	A	0.62	K	-1.5	2	-2.12
NSP2	7	31	A	0.62	V	1.08	13	0.46
NSP2	57	32	S	-0.18	L	1.06	1	1.24
NSP2	4	33	C	0.29	F	1.19	0	0.9
NSP2	6	33	C	0.29	H	-0.4	1	-0.69
NSP2	2	33	C	0.29	Y	0.26	3	-0.03
NSP2	7	34	T	-0.05	A	0.62	32	0.67
NSP2	4	34	T	-0.05	I	1.38	7	1.43
NSP2	5	35	L	1.06	F	1.19	6	0.13
NSP2	6	36	S	-0.18	C	0.29	5	0.47
NSP2	8	36	S	-0.18	F	1.19	2	1.37
NSP2	1	36	S	-0.18	H	-0.4	1	-0.22
NSP2	2	36	S	-0.18	P	0.12	12	0.3
NSP2	4	37	E	-0.74	G	0.48	7	1.22
NSP2	2	37	E	-0.74	K	-1.5	7	-0.76
NSP2	6	37	E	-0.74	P	0.12	3	0.86
NSP2	3	37	E	-0.74	Q	-0.85	27	-0.11
NSP2	1	38	Q	-0.85	H	-0.4	20	0.45
NSP2	2	38	Q	-0.85	L	1.06	6	1.91
NSP2	6	38	Q	-0.85	N	-0.78	4	0.07
NSP2	1	38	Q	-0.85	R	-2.53	10	-1.68
NSP2	4	39	L	1.06	M	0.64	8	-0.42
NSP2	6	39	L	1.06	N	-0.78	1	-1.84
NSP2	1	39	L	1.06	P	0.12	2	-0.94
NSP2	2	39	L	1.06	Q	-0.85	3	-1.91
NSP2	1	40	D	-0.9	L	1.06	0	1.96
NSP2	6	40	D	-0.9	W	0.81	0	1.71
NSP2	1	40	D	-0.9	Y	0.26	0	1.16
NSP2	2	41	F	1.19	L	1.06	13	-0.13
NSP2	1	41	F	1.19	S	-0.18	3	-1.37
NSP2	6	41	F	1.19	T	-0.05	1	-1.24
NSP2	2	41	F	1.19	V	1.08	1	-0.11
NSP2	1	41	F	1.19	Y	0.26	21	-0.93
NSP2	7	42	I	1.38	L	1.06	22	-0.32
NSP2	2	42	I	1.38	M	0.64	5	-0.74
NSP2	10	42	I	1.38	V	1.08	57	-0.3
NSP2	1	43	D	-0.9	E	-0.74	56	0.16
NSP2	1	43	D	-0.9	H	-0.4	3	0.5
NSP2	6	43	D	-0.9	L	1.06	0	1.96
NSP2	1	43	D	-0.9	N	-0.78	36	0.12
NSP2	4	43	D	-0.9	Y	0.26	0	1.16
NSP2	1	44	T	-0.05	A	0.62	32	0.67
NSP2	95	44	T	-0.05	I	1.38	7	1.43
NSP2	1	44	T	-0.05	L	1.06	3	1.11
NSP2	3	44	T	-0.05	N	-0.78	9	-0.73
NSP2	1	44	T	-0.05	S	-0.18	38	-0.13
NSP2	6	45	K	-1.5	L	1.06	2	2.56
NSP2	16	45	K	-1.5	R	-2.53	19	-1.03
NSP2	4	46	R	-2.53	G	0.48	1	3.01
NSP2	17	46	R	-2.53	K	-1.5	37	1.03
NSP2	1	46	R	-2.53	M	0.64	1	3.17
NSP2	2	47	G	0.48	C	0.29	0	-0.19
NSP2	10	47	G	0.48	S	-0.18	16	-0.66
NSP2	4	47	G	0.48	V	1.08	3	0.6
NSP2	2	48	V	1.08	H	-0.4	1	-1.48
NSP2	1	49	Y	0.26	C	0.29	3	0.03
NSP2	11	49	Y	0.26	H	-0.4	4	-0.66
NSP2	1	50	C	0.29	R	-2.53	1	-2.82
NSP2	1	50	C	0.29	S	-0.18	11	-0.47
NSP2	6	50	C	0.29	T	-0.05	1	-0.34
NSP2	4	51	C	0.29	A	0.62	3	0.33
NSP2	1	51	C	0.29	S	-0.18	11	-0.47
NSP2	1	51	C	0.29	W	0.81	0	0.52
NSP2	17	51	C	0.29	Y	0.26	3	-0.03
NSP2	4	52	R	-2.53	A	0.62	2	3.15
NSP2	46	52	R	-2.53	C	0.29	1	2.82
NSP2	21	52	R	-2.53	H	-0.4	8	2.13
NSP2	3	52	R	-2.53	L	1.06	1	3.59
NSP2	4	52	R	-2.53	S	-0.18	11	2.35
NSP2	2	53	E	-0.74	G	0.48	7	1.22
NSP2	1	53	E	-0.74	R	-2.53	0	-1.79
NSP2	4	53	E	-0.74	V	1.08	2	1.82
NSP2	2	54	H	-0.4	E	-0.74	2	-0.34
NSP2	3	54	H	-0.4	N	-0.78	21	-0.38
NSP2	2	54	H	-0.4	Y	0.26	4	0.66
NSP2	1	55	E	-0.74	A	0.62	17	1.36
NSP2	2	55	E	-0.74	D	-0.9	53	-0.16
NSP2	3	55	E	-0.74	G	0.48	7	1.22
NSP2	2	55	E	-0.74	H	-0.4	1	0.34
NSP2	3	55	E	-0.74	K	-1.5	7	-0.76
NSP2	2	55	E	-0.74	M	0.64	0	1.38
NSP2	3	55	E	-0.74	N	-0.78	6	-0.04
NSP2	1	56	H	-0.4	N	-0.78	21	-0.38
NSP2	1	57	E	-0.74	A	0.62	17	1.36
NSP2	1	57	E	-0.74	H	-0.4	1	0.34
NSP2	2	57	E	-0.74	K	-1.5	7	-0.76
NSP2	1	57	E	-0.74	S	-0.18	6	0.56
NSP2	1	58	I	1.38	L	1.06	22	-0.32
NSP2	1	58	I	1.38	M	0.64	5	-0.74
NSP2	1	59	A	0.62	E	-0.74	10	-1.36
NSP2	1	59	A	0.62	K	-1.5	2	-2.12
NSP2	2	59	A	0.62	L	1.06	3	0.44
NSP2	1	59	A	0.62	Q	-0.85	3	-1.47
NSP2	1	59	A	0.62	S	-0.18	28	-0.8
NSP2	1	59	A	0.62	T	-0.05	22	-0.67
NSP2	11	59	A	0.62	V	1.08	13	0.46
NSP2	1	60	W	0.81	G	0.48	0	-0.33
NSP2	1	60	W	0.81	L	1.06	4	0.25
NSP2	1	60	W	0.81	R	-2.53	8	-3.34
NSP2	1	61	Y	0.26	C	0.29	3	0.03
NSP2	1	61	Y	0.26	G	0.48	0	0.22
NSP2	1	61	Y	0.26	H	-0.4	4	-0.66
NSP2	1	61	Y	0.26	L	1.06	2	0.8
NSP2	1	62	T	-0.05	G	0.48	3	0.53
NSP2	1	62	T	-0.05	K	-1.5	11	-1.45
NSP2	3	62	T	-0.05	M	0.64	2	0.69
NSP2	1	63	E	-0.74	G	0.48	7	1.22
NSP2	1	63	E	-0.74	K	-1.5	7	-0.76
NSP2	1	63	E	-0.74	R	-2.53	0	-1.79
NSP2	2	63	E	-0.74	S	-0.18	6	0.56
NSP2	1	63	E	-0.74	T	-0.05	2	0.69
NSP2	2	64	R	-2.53	C	0.29	1	2.82
NSP2	1	64	R	-2.53	H	-0.4	8	2.13
NSP2	1	64	R	-2.53	K	-1.5	37	1.03
NSP2	1	64	R	-2.53	M	0.64	1	3.17
NSP2	1	65	S	-0.18	A	0.62	35	0.8
NSP2	9	65	S	-0.18	F	1.19	2	1.37
NSP2	1	65	S	-0.18	K	-1.5	8	-1.32
NSP2	1	65	S	-0.18	N	-0.78	20	-0.6
NSP2	1	65	S	-0.18	R	-2.53	6	-2.35
NSP2	1	66	E	-0.74	A	0.62	17	1.36
NSP2	1	66	E	-0.74	D	-0.9	53	-0.16
NSP2	3	66	E	-0.74	G	0.48	7	1.22
NSP2	1	66	E	-0.74	K	-1.5	7	-0.76
NSP2	1	66	E	-0.74	L	1.06	1	1.8
NSP2	1	66	E	-0.74	V	1.08	2	1.82
NSP2	2	67	K	-1.5	L	1.06	2	2.56
NSP2	1	67	K	-1.5	N	-0.78	13	0.72
NSP2	4	67	K	-1.5	R	-2.53	19	-1.03
NSP2	1	68	S	-0.18	G	0.48	21	0.66
NSP2	1	68	S	-0.18	H	-0.4	1	-0.22
NSP2	6	68	S	-0.18	I	1.38	1	1.56
NSP2	1	68	S	-0.18	K	-1.5	8	-1.32
NSP2	3	68	S	-0.18	R	-2.53	6	-2.35
NSP2	1	69	Y	0.26	R	-2.53	0	-2.79
NSP2	1	69	Y	0.26	T	-0.05	2	-0.31
NSP2	1	70	E	-0.74	A	0.62	17	1.36
NSP2	1	70	E	-0.74	G	0.48	7	1.22
NSP2	1	70	E	-0.74	R	-2.53	0	-1.79
NSP2	1	71	L	1.06	F	1.19	6	0.13
NSP2	1	71	L	1.06	M	0.64	8	-0.42
NSP2	1	71	L	1.06	N	-0.78	1	-1.84
NSP2	1	71	L	1.06	R	-2.53	1	-3.59
NSP2	1	71	L	1.06	S	-0.18	1	-1.24
NSP2	1	72	Q	-0.85	H	-0.4	20	0.45
NSP2	2	72	Q	-0.85	L	1.06	6	1.91
NSP2	1	72	Q	-0.85	N	-0.78	4	0.07
NSP2	1	72	Q	-0.85	S	-0.18	4	0.67
NSP2	1	72	Q	-0.85	V	1.08	2	1.93
NSP2	1	73	T	-0.05	A	0.62	32	0.67
NSP2	1	73	T	-0.05	C	0.29	1	0.34
NSP2	1	73	T	-0.05	I	1.38	7	1.43
NSP2	1	73	T	-0.05	K	-1.5	11	-1.45
NSP2	1	73	T	-0.05	L	1.06	3	1.11
NSP2	1	73	T	-0.05	Q	-0.85	2	-0.8
NSP2	1	74	P	0.12	K	-1.5	3	-1.62
NSP2	1	74	P	0.12	Q	-0.85	6	-0.97
NSP2	1	74	P	0.12	R	-2.53	4	-2.65
NSP2	2	74	P	0.12	S	-0.18	17	-0.3
NSP2	1	75	F	1.19	H	-0.4	2	-1.59
NSP2	1	75	F	1.19	I	1.38	7	0.19
NSP2	1	75	F	1.19	L	1.06	13	-0.13
NSP2	1	75	F	1.19	R	-2.53	1	-3.72
NSP2	1	75	F	1.19	V	1.08	1	-0.11
NSP2	4	75	F	1.19	Y	0.26	21	-0.93
NSP2	1	76	E	-0.74	A	0.62	17	1.36
NSP2	3	76	E	-0.74	L	1.06	1	1.8
NSP2	1	76	E	-0.74	R	-2.53	0	-1.79
NSP2	1	77	I	1.38	F	1.19	8	-0.19
NSP2	1	77	I	1.38	L	1.06	22	-0.32
NSP2	1	77	I	1.38	M	0.64	5	-0.74
NSP2	3	77	I	1.38	V	1.08	57	-0.3
NSP2	1	78	K	-1.5	N	-0.78	13	0.72
NSP2	1	79	L	1.06	C	0.29	0	-0.77
NSP2	2	79	L	1.06	F	1.19	6	0.13
NSP2	1	80	A	0.62	K	-1.5	2	-2.12
NSP2	1	80	A	0.62	N	-0.78	4	-1.4
NSP2	1	80	A	0.62	Q	-0.85	3	-1.47
NSP2	1	80	A	0.62	R	-2.53	1	-3.15
NSP2	3	80	A	0.62	S	-0.18	28	-0.8
NSP2	1	80	A	0.62	T	-0.05	22	-0.67
NSP2	4	80	A	0.62	V	1.08	13	0.46
NSP2	1	81	K	-1.5	H	-0.4	1	1.1
NSP2	2	81	K	-1.5	N	-0.78	13	0.72
NSP2	1	81	K	-1.5	W	0.81	0	2.31
NSP2	1	82	K	-1.5	E	-0.74	4	0.76
NSP2	1	82	K	-1.5	L	1.06	2	2.56
NSP2	1	82	K	-1.5	Q	-0.85	6	0.65
NSP2	1	83	F	1.19	L	1.06	13	-0.13
NSP2	1	83	F	1.19	R	-2.53	1	-3.72
NSP2	2	84	D	-0.9	A	0.62	10	1.52
NSP2	1	84	D	-0.9	K	-1.5	6	-0.6
NSP2	1	84	D	-0.9	N	-0.78	36	0.12
NSP2	23331	85	T	-0.05	I	1.38	7	1.43
NSP2	2	85	T	-0.05	L	1.06	3	1.11
NSP2	1	85	T	-0.05	N	-0.78	9	-0.73
NSP2	1	85	T	-0.05	V	1.08	10	1.13
NSP2	1	86	F	1.19	I	1.38	7	0.19
NSP2	3	86	F	1.19	L	1.06	13	-0.13
NSP2	1	86	F	1.19	T	-0.05	1	-1.24
NSP2	1	86	F	1.19	Y	0.26	21	-0.93
NSP2	1	87	N	-0.78	K	-1.5	25	-0.72
NSP2	17	87	N	-0.78	S	-0.18	34	0.6
NSP2	11	88	G	0.48	E	-0.74	4	-1.22
NSP2	1	88	G	0.48	M	0.64	0	0.16
NSP2	2	88	G	0.48	R	-2.53	0	-3.01
NSP2	1	88	G	0.48	V	1.08	3	0.6
NSP2	1	88	G	0.48	W	0.81	0	0.33
NSP2	1	89	E	-0.74	D	-0.9	53	-0.16
NSP2	1	89	E	-0.74	G	0.48	7	1.22
NSP2	1	89	E	-0.74	K	-1.5	7	-0.76
NSP2	1	89	E	-0.74	R	-2.53	0	-1.79
NSP2	1	90	C	0.29	F	1.19	0	0.9
NSP2	1	90	C	0.29	N	-0.78	0	-1.07
NSP2	1	90	C	0.29	S	-0.18	11	-0.47
NSP2	43	91	P	0.12	L	1.06	3	0.94
NSP2	4	91	P	0.12	Q	-0.85	6	-0.97
NSP2	1	91	P	0.12	R	-2.53	4	-2.65
NSP2	152	91	P	0.12	S	-0.18	17	-0.3
NSP2	1	91	P	0.12	V	1.08	3	0.96
NSP2	1	92	N	-0.78	D	-0.9	42	-0.12
NSP2	33	92	N	-0.78	H	-0.4	18	0.38
NSP2	1	92	N	-0.78	Q	-0.85	4	-0.07
NSP2	1	92	N	-0.78	S	-0.18	34	0.6
NSP2	2	92	N	-0.78	T	-0.05	13	0.73
NSP2	1	93	F	1.19	I	1.38	7	0.19
NSP2	1	93	F	1.19	V	1.08	1	-0.11
NSP2	1	93	F	1.19	Y	0.26	21	-0.93
NSP2	1	94	V	1.08	C	0.29	2	-0.79
NSP2	2	94	V	1.08	I	1.38	33	0.3
NSP2	10	94	V	1.08	L	1.06	15	-0.02
NSP2	1	95	F	1.19	L	1.06	13	-0.13
NSP2	1	95	F	1.19	V	1.08	1	-0.11
NSP2	8	96	P	0.12	S	-0.18	17	-0.3
NSP2	1	96	P	0.12	T	-0.05	5	-0.17
NSP2	1	98	N	-0.78	D	-0.9	42	-0.12
NSP2	2	98	N	-0.78	H	-0.4	18	0.38
NSP2	2	98	N	-0.78	K	-1.5	25	-0.72
NSP2	1	98	N	-0.78	L	1.06	3	1.84
NSP2	2	98	N	-0.78	S	-0.18	34	0.6
NSP2	1	98	N	-0.78	T	-0.05	13	0.73
NSP2	1	99	S	-0.18	A	0.62	35	0.8
NSP2	91	99	S	-0.18	F	1.19	2	1.37
NSP2	1	99	S	-0.18	T	-0.05	32	0.13
NSP2	2	99	S	-0.18	V	1.08	2	1.26
NSP2	1	99	S	-0.18	Y	0.26	1	0.44
NSP2	2	100	I	1.38	K	-1.5	4	-2.88
NSP2	17	100	I	1.38	L	1.06	22	-0.32
NSP2	1	100	I	1.38	M	0.64	5	-0.74
NSP2	26	100	I	1.38	V	1.08	57	-0.3
NSP2	1	101	I	1.38	F	1.19	8	-0.19
NSP2	1	101	I	1.38	S	-0.18	2	-1.56
NSP2	10	101	I	1.38	T	-0.05	11	-1.43
NSP2	14	101	I	1.38	V	1.08	57	-0.3
NSP2	1	102	K	-1.5	E	-0.74	4	0.76
NSP2	2	102	K	-1.5	R	-2.53	19	-1.03
NSP2	1	102	K	-1.5	S	-0.18	7	1.32
NSP2	1	102	K	-1.5	T	-0.05	8	1.45
NSP2	14	102	K	-1.5	V	1.08	1	2.58
NSP2	2	103	T	-0.05	A	0.62	32	0.67
NSP2	13	103	T	-0.05	I	1.38	7	1.43
NSP2	1	103	T	-0.05	L	1.06	3	1.11
NSP2	1	103	T	-0.05	N	-0.78	9	-0.73
NSP2	1	103	T	-0.05	R	-2.53	1	-2.48
NSP2	1	104	I	1.38	F	1.19	8	-0.19
NSP2	1	104	I	1.38	L	1.06	22	-0.32
NSP2	1	104	I	1.38	S	-0.18	2	-1.56
NSP2	13	104	I	1.38	T	-0.05	11	-1.43
NSP2	2	104	I	1.38	V	1.08	57	-0.3
NSP2	1	105	Q	-0.85	F	1.19	0	2.04
NSP2	1	105	Q	-0.85	N	-0.78	4	0.07
NSP2	1	105	Q	-0.85	P	0.12	8	0.97
NSP2	1	106	P	0.12	L	1.06	3	0.94
NSP2	1	106	P	0.12	N	-0.78	2	-0.9
NSP2	2	106	P	0.12	Q	-0.85	6	-0.97
NSP2	16	106	P	0.12	S	-0.18	17	-0.3
NSP2	14	106	P	0.12	V	1.08	3	0.96
NSP2	6	107	R	-2.53	G	0.48	1	3.01
NSP2	12	107	R	-2.53	K	-1.5	37	1.03
NSP2	14	107	R	-2.53	L	1.06	1	3.59
NSP2	1	107	R	-2.53	M	0.64	1	3.17
NSP2	1	107	R	-2.53	Q	-0.85	9	1.68
NSP2	23	107	R	-2.53	S	-0.18	11	2.35
NSP2	2	108	V	1.08	F	1.19	0	0.11
NSP2	1	108	V	1.08	G	0.48	5	-0.6
NSP2	15	108	V	1.08	L	1.06	15	-0.02
NSP2	2	109	E	-0.74	D	-0.9	53	-0.16
NSP2	2	109	E	-0.74	K	-1.5	7	-0.76
NSP2	1	109	E	-0.74	L	1.06	1	1.8
NSP2	1	110	K	-1.5	M	0.64	4	2.14
NSP2	30	110	K	-1.5	N	-0.78	13	0.72
NSP2	1	110	K	-1.5	R	-2.53	19	-1.03
NSP2	3	110	K	-1.5	T	-0.05	8	1.45
NSP2	1	111	K	-1.5	E	-0.74	4	0.76
NSP2	3	112	K	-1.5	E	-0.74	4	0.76
NSP2	71	112	K	-1.5	N	-0.78	13	0.72
NSP2	1	112	K	-1.5	S	-0.18	7	1.32
NSP2	5	112	K	-1.5	T	-0.05	8	1.45
NSP2	17	113	L	1.06	F	1.19	6	0.13
NSP2	1	113	L	1.06	P	0.12	2	-0.94
NSP2	1	114	D	-0.9	E	-0.74	56	0.16
NSP2	3	114	D	-0.9	G	0.48	11	1.38
NSP2	1	114	D	-0.9	M	0.64	0	1.54
NSP2	3	114	D	-0.9	N	-0.78	36	0.12
NSP2	1	115	G	0.48	A	0.62	21	0.14
NSP2	76	115	G	0.48	C	0.29	0	-0.19
NSP2	5	115	G	0.48	D	-0.9	6	-1.38
NSP2	1	115	G	0.48	S	-0.18	16	-0.66
NSP2	19	115	G	0.48	V	1.08	3	0.6
NSP2	1	116	F	1.19	L	1.06	13	-0.13
NSP2	2	117	M	0.64	I	1.38	12	0.74
NSP2	1	117	M	0.64	K	-1.5	20	-2.14
NSP2	1	117	M	0.64	T	-0.05	6	-0.69
NSP2	6	117	M	0.64	V	1.08	17	0.44
NSP2	1	117	M	0.64	W	0.81	0	0.17
NSP2	1	118	G	0.48	C	0.29	0	-0.19
NSP2	5	118	G	0.48	D	-0.9	6	-1.38
NSP2	6	118	G	0.48	S	-0.18	16	-0.66
NSP2	2	118	G	0.48	V	1.08	3	0.6
NSP2	1	119	R	-2.53	E	-0.74	0	1.79
NSP2	2	119	R	-2.53	K	-1.5	37	1.03
NSP2	9910	120	I	1.38	F	1.19	8	-0.19
NSP2	1	120	I	1.38	M	0.64	5	-0.74
NSP2	7	120	I	1.38	V	1.08	57	-0.3
NSP2	1	121	R	-2.53	D	-0.9	0	1.63
NSP2	2	121	R	-2.53	L	1.06	1	3.59
NSP2	2	121	R	-2.53	Q	-0.85	9	1.68
NSP2	262	122	S	-0.18	F	1.19	2	1.37
NSP2	1	122	S	-0.18	L	1.06	1	1.24
NSP2	1	122	S	-0.18	P	0.12	12	0.3
NSP2	2	123	V	1.08	F	1.19	0	0.11
NSP2	1	123	V	1.08	I	1.38	33	0.3
NSP2	1	123	V	1.08	S	-0.18	2	-1.26
NSP2	1	123	V	1.08	T	-0.05	9	-1.13
NSP2	1	124	Y	0.26	F	1.19	28	0.93
NSP2	1	124	Y	0.26	I	1.38	1	1.12
NSP2	6	125	P	0.12	L	1.06	3	0.94
NSP2	1	125	P	0.12	Q	-0.85	6	-0.97
NSP2	12	125	P	0.12	S	-0.18	17	-0.3
NSP2	68	126	V	1.08	F	1.19	0	0.11
NSP2	1	126	V	1.08	L	1.06	15	-0.02
NSP2	1	127	A	0.62	R	-2.53	1	-3.15
NSP2	1	127	A	0.62	S	-0.18	28	-0.8
NSP2	1	127	A	0.62	T	-0.05	22	-0.67
NSP2	39	127	A	0.62	V	1.08	13	0.46
NSP2	3	128	S	-0.18	A	0.62	35	0.8
NSP2	1	128	S	-0.18	H	-0.4	1	-0.22
NSP2	20	128	S	-0.18	L	1.06	1	1.24
NSP2	3	128	S	-0.18	P	0.12	12	0.3
NSP2	1	129	P	0.12	A	0.62	22	0.5
NSP2	242	129	P	0.12	L	1.06	3	0.94
NSP2	3	129	P	0.12	Q	-0.85	6	-0.97
NSP2	184	129	P	0.12	S	-0.18	17	-0.3
NSP2	1	130	N	-0.78	D	-0.9	42	-0.12
NSP2	1	130	N	-0.78	I	1.38	3	2.16
NSP2	1	130	N	-0.78	M	0.64	0	1.42
NSP2	3	130	N	-0.78	S	-0.18	34	0.6
NSP2	1	131	E	-0.74	N	-0.78	6	-0.04
NSP2	1	132	C	0.29	A	0.62	3	0.33
NSP2	1	132	C	0.29	M	0.64	0	0.35
NSP2	1	132	C	0.29	V	1.08	3	0.79
NSP2	44	133	N	-0.78	D	-0.9	42	-0.12
NSP2	1	133	N	-0.78	P	0.12	2	0.9
NSP2	1	133	N	-0.78	Q	-0.85	4	-0.07
NSP2	2	133	N	-0.78	S	-0.18	34	0.6
NSP2	1	133	N	-0.78	T	-0.05	13	0.73
NSP2	7	134	Q	-0.85	K	-1.5	12	-0.65
NSP2	1	134	Q	-0.85	P	0.12	8	0.97
NSP2	3	134	Q	-0.85	W	0.81	0	1.66
NSP2	239	135	M	0.64	I	1.38	12	0.74
NSP2	11	135	M	0.64	T	-0.05	6	-0.69
NSP2	4	135	M	0.64	V	1.08	17	0.44
NSP2	1	136	C	0.29	F	1.19	0	0.9
NSP2	22	136	C	0.29	G	0.48	1	0.19
NSP2	2	136	C	0.29	L	1.06	0	0.77
NSP2	1	136	C	0.29	R	-2.53	1	-2.82
NSP2	4	136	C	0.29	S	-0.18	11	-0.47
NSP2	1	136	C	0.29	Y	0.26	3	-0.03
NSP2	2	137	L	1.06	F	1.19	6	0.13
NSP2	9	137	L	1.06	I	1.38	9	0.32
NSP2	1	137	L	1.06	M	0.64	8	-0.42
NSP2	1	137	L	1.06	P	0.12	2	-0.94
NSP2	169	138	S	-0.18	L	1.06	1	1.24
NSP2	1	138	S	-0.18	R	-2.53	6	-2.35
NSP2	1	138	S	-0.18	T	-0.05	32	0.13
NSP2	1	139	T	-0.05	H	-0.4	1	-0.35
NSP2	40	139	T	-0.05	I	1.38	7	1.43
NSP2	1	139	T	-0.05	K	-1.5	11	-1.45
NSP2	14	140	L	1.06	F	1.19	6	0.13
NSP2	1	140	L	1.06	I	1.38	9	0.32
NSP2	8	141	M	0.64	I	1.38	12	0.74
NSP2	3	141	M	0.64	L	1.06	45	0.42
NSP2	4	141	M	0.64	T	-0.05	6	-0.69
NSP2	1	141	M	0.64	V	1.08	17	0.44
NSP2	1	142	K	-1.5	E	-0.74	4	0.76
NSP2	17	142	K	-1.5	R	-2.53	19	-1.03
NSP2	3	142	K	-1.5	S	-0.18	7	1.32
NSP2	1	142	K	-1.5	V	1.08	1	2.58
NSP2	1	143	C	0.29	F	1.19	0	0.9
NSP2	1	143	C	0.29	S	-0.18	11	-0.47
NSP2	2	143	C	0.29	V	1.08	3	0.79
NSP2	1	144	D	-0.9	E	-0.74	56	0.16
NSP2	15	144	D	-0.9	G	0.48	11	1.38
NSP2	2	144	D	-0.9	I	1.38	1	2.28
NSP2	1	144	D	-0.9	V	1.08	1	1.98
NSP2	2	145	H	-0.4	I	1.38	0	1.78
NSP2	2	145	H	-0.4	N	-0.78	21	-0.38
NSP2	1	145	H	-0.4	R	-2.53	10	-2.13
NSP2	27	145	H	-0.4	Y	0.26	4	0.66
NSP2	2	146	C	0.29	V	1.08	3	0.79
NSP2	1	147	G	0.48	C	0.29	0	-0.19
NSP2	5	147	G	0.48	D	-0.9	6	-1.38
NSP2	3	147	G	0.48	S	-0.18	16	-0.66
NSP2	2	147	G	0.48	V	1.08	3	0.6
NSP2	5	148	E	-0.74	K	-1.5	7	-0.76
NSP2	1	149	T	-0.05	A	0.62	32	0.67
NSP2	2	149	T	-0.05	I	1.38	7	1.43
NSP2	1	149	T	-0.05	L	1.06	3	1.11
NSP2	2	149	T	-0.05	N	-0.78	9	-0.73
NSP2	1	150	S	-0.18	H	-0.4	1	-0.22
NSP2	2	150	S	-0.18	L	1.06	1	1.24
NSP2	1	151	W	0.81	C	0.29	0	-0.52
NSP2	1	151	W	0.81	G	0.48	0	-0.33
NSP2	2	152	Q	-0.85	H	-0.4	20	0.45
NSP2	3	152	Q	-0.85	L	1.06	6	1.91
NSP2	1	152	Q	-0.85	R	-2.53	10	-1.68
NSP2	2	153	T	-0.05	A	0.62	32	0.67
NSP2	1	153	T	-0.05	K	-1.5	11	-1.45
NSP2	1	153	T	-0.05	L	1.06	3	1.11
NSP2	41	153	T	-0.05	M	0.64	2	0.69
NSP2	1	153	T	-0.05	P	0.12	4	0.17
NSP2	1	153	T	-0.05	R	-2.53	1	-2.48
NSP2	1	154	G	0.48	A	0.62	21	0.14
NSP2	2	154	G	0.48	C	0.29	0	-0.19
NSP2	5	154	G	0.48	S	-0.18	16	-0.66
NSP2	2	154	G	0.48	V	1.08	3	0.6
NSP2	8	155	D	-0.9	G	0.48	11	1.38
NSP2	1	155	D	-0.9	I	1.38	1	2.28
NSP2	4	155	D	-0.9	N	-0.78	36	0.12
NSP2	1	156	F	1.19	L	1.06	13	-0.13
NSP2	1	157	V	1.08	A	0.62	18	-0.46
NSP2	15	157	V	1.08	F	1.19	0	0.11
NSP2	3	157	V	1.08	I	1.38	33	0.3
NSP2	1	157	V	1.08	L	1.06	15	-0.02
NSP2	1	158	K	-1.5	R	-2.53	19	-1.03
NSP2	1	159	A	0.62	C	0.29	1	-0.33
NSP2	1	159	A	0.62	D	-0.9	6	-1.52
NSP2	1	159	A	0.62	P	0.12	13	-0.5
NSP2	1	159	A	0.62	S	-0.18	28	-0.8
NSP2	2	159	A	0.62	T	-0.05	22	-0.67
NSP2	30	159	A	0.62	V	1.08	13	0.46
NSP2	1	160	T	-0.05	A	0.62	32	0.67
NSP2	1	160	T	-0.05	C	0.29	1	0.34
NSP2	7	160	T	-0.05	I	1.38	7	1.43
NSP2	1	160	T	-0.05	L	1.06	3	1.11
NSP2	1	161	C	0.29	A	0.62	3	0.33
NSP2	1	162	E	-0.74	G	0.48	7	1.22
NSP2	1	162	E	-0.74	K	-1.5	7	-0.76
NSP2	1	162	E	-0.74	T	-0.05	2	0.69
NSP2	1	163	F	1.19	S	-0.18	3	-1.37
NSP2	1	164	C	0.29	F	1.19	0	0.9
NSP2	1	164	C	0.29	S	-0.18	11	-0.47
NSP2	47	165	G	0.48	S	-0.18	16	-0.66
NSP2	1	165	G	0.48	V	1.08	3	0.6
NSP2	167	166	T	-0.05	I	1.38	7	1.43
NSP2	2	166	T	-0.05	N	-0.78	9	-0.73
NSP2	1	167	E	-0.74	A	0.62	17	1.36
NSP2	17	167	E	-0.74	D	-0.9	53	-0.16
NSP2	17	167	E	-0.74	G	0.48	7	1.22
NSP2	2	167	E	-0.74	K	-1.5	7	-0.76
NSP2	2	167	E	-0.74	V	1.08	2	1.82
NSP2	1	168	N	-0.78	D	-0.9	42	-0.12
NSP2	3	168	N	-0.78	S	-0.18	34	0.6
NSP2	1	168	N	-0.78	T	-0.05	13	0.73
NSP2	8	169	L	1.06	F	1.19	6	0.13
NSP2	1	169	L	1.06	S	-0.18	1	-1.24
NSP2	8	170	T	-0.05	A	0.62	32	0.67
NSP2	98	170	T	-0.05	I	1.38	7	1.43
NSP2	1	170	T	-0.05	L	1.06	3	1.11
NSP2	1	170	T	-0.05	N	-0.78	9	-0.73
NSP2	1	171	K	-1.5	L	1.06	2	2.56
NSP2	40	171	K	-1.5	R	-2.53	19	-1.03
NSP2	1	172	E	-0.74	A	0.62	17	1.36
NSP2	18	172	E	-0.74	D	-0.9	53	-0.16
NSP2	34	172	E	-0.74	K	-1.5	7	-0.76
NSP2	1	172	E	-0.74	Q	-0.85	27	-0.11
NSP2	5	173	G	0.48	C	0.29	0	-0.19
NSP2	1	173	G	0.48	D	-0.9	6	-1.38
NSP2	1	173	G	0.48	K	-1.5	2	-1.98
NSP2	4	173	G	0.48	S	-0.18	16	-0.66
NSP2	8	173	G	0.48	V	1.08	3	0.6
NSP2	1	174	A	0.62	P	0.12	13	-0.5
NSP2	1	174	A	0.62	S	-0.18	28	-0.8
NSP2	1	174	A	0.62	T	-0.05	22	-0.67
NSP2	8	174	A	0.62	V	1.08	13	0.46
NSP2	1	175	T	-0.05	I	1.38	7	1.43
NSP2	1	175	T	-0.05	L	1.06	3	1.11
NSP2	3	175	T	-0.05	N	-0.78	9	-0.73
NSP2	1	175	T	-0.05	P	0.12	4	0.17
NSP2	3	176	T	-0.05	A	0.62	32	0.67
NSP2	2	176	T	-0.05	L	1.06	3	1.11
NSP2	1	176	T	-0.05	N	-0.78	9	-0.73
NSP2	1	177	C	0.29	E	-0.74	0	-1.03
NSP2	1	177	C	0.29	L	1.06	0	0.77
NSP2	14	177	C	0.29	S	-0.18	11	-0.47
NSP2	1	177	C	0.29	V	1.08	3	0.79
NSP2	1	178	G	0.48	F	1.19	1	0.71
NSP2	2	178	G	0.48	V	1.08	3	0.6
NSP2	1	179	Y	0.26	D	-0.9	0	-1.16
NSP2	1	179	Y	0.26	H	-0.4	4	-0.66
NSP2	1	179	Y	0.26	L	1.06	2	0.8
NSP2	1	179	Y	0.26	N	-0.78	4	-1.04
NSP2	2	179	Y	0.26	T	-0.05	2	-0.31
NSP2	1	179	Y	0.26	V	1.08	2	0.82
NSP2	1	180	L	1.06	K	-1.5	1	-2.56
NSP2	5	180	L	1.06	S	-0.18	1	-1.24
NSP2	1	180	L	1.06	T	-0.05	2	-1.11
NSP2	1	180	L	1.06	V	1.08	11	0.02
NSP2	1	180	L	1.06	Y	0.26	1	-0.8
NSP2	2	181	P	0.12	H	-0.4	3	-0.52
NSP2	2	181	P	0.12	K	-1.5	3	-1.62
NSP2	19	181	P	0.12	L	1.06	3	0.94
NSP2	23	181	P	0.12	S	-0.18	17	-0.3
NSP2	9	181	P	0.12	T	-0.05	5	-0.17
NSP2	1	181	P	0.12	Y	0.26	0	0.14
NSP2	5	182	Q	-0.85	K	-1.5	12	-0.65
NSP2	30	182	Q	-0.85	L	1.06	6	1.91
NSP2	1	182	Q	-0.85	P	0.12	8	0.97
NSP2	2	182	Q	-0.85	R	-2.53	10	-1.68
NSP2	1	182	Q	-0.85	V	1.08	2	1.93
NSP2	1	183	N	-0.78	P	0.12	2	0.9
NSP2	1	183	N	-0.78	V	1.08	1	1.86
NSP2	1	184	A	0.62	L	1.06	3	0.44
NSP2	1	184	A	0.62	P	0.12	13	-0.5
NSP2	20	184	A	0.62	S	-0.18	28	-0.8
NSP2	9	185	V	1.08	A	0.62	18	-0.46
NSP2	1	185	V	1.08	C	0.29	2	-0.79
NSP2	2	185	V	1.08	F	1.19	0	0.11
NSP2	2	185	V	1.08	L	1.06	15	-0.02
NSP2	3	186	V	1.08	F	1.19	0	0.11
NSP2	1	186	V	1.08	I	1.38	33	0.3
NSP2	2	186	V	1.08	L	1.06	15	-0.02
NSP2	1	186	V	1.08	T	-0.05	9	-1.13
NSP2	1	187	K	-1.5	T	-0.05	8	1.45
NSP2	1	187	K	-1.5	V	1.08	1	2.58
NSP2	3	188	I	1.38	L	1.06	22	-0.32
NSP2	1	188	I	1.38	S	-0.18	2	-1.56
NSP2	89	188	I	1.38	T	-0.05	11	-1.43
NSP2	2	188	I	1.38	V	1.08	57	-0.3
NSP2	6	189	Y	0.26	C	0.29	3	0.03
NSP2	1	189	Y	0.26	T	-0.05	2	-0.31
NSP2	1	190	C	0.29	Y	0.26	3	-0.03
NSP2	1	191	P	0.12	A	0.62	22	0.5
NSP2	46	191	P	0.12	L	1.06	3	0.94
NSP2	21	191	P	0.12	S	-0.18	17	-0.3
NSP2	1	192	A	0.62	K	-1.5	2	-2.12
NSP2	1	192	A	0.62	T	-0.05	22	-0.67
NSP2	72	192	A	0.62	V	1.08	13	0.46
NSP2	1	193	C	0.29	N	-0.78	0	-1.07
NSP2	1	194	H	-0.4	A	0.62	2	1.02
NSP2	10	194	H	-0.4	R	-2.53	10	-2.13
NSP2	277	194	H	-0.4	Y	0.26	4	0.66
NSP2	1	195	N	-0.78	D	-0.9	42	-0.12
NSP2	13	195	N	-0.78	K	-1.5	25	-0.72
NSP2	5	195	N	-0.78	S	-0.18	34	0.6
NSP2	1	195	N	-0.78	V	1.08	1	1.86
NSP2	2	196	S	-0.18	A	0.62	35	0.8
NSP2	39	196	S	-0.18	L	1.06	1	1.24
NSP2	2	196	S	-0.18	P	0.12	12	0.3
NSP2	1	196	S	-0.18	Q	-0.85	2	-0.67
NSP2	1	196	S	-0.18	V	1.08	2	1.26
NSP2	2	197	E	-0.74	A	0.62	17	1.36
NSP2	2	197	E	-0.74	K	-1.5	7	-0.76
NSP2	1	197	E	-0.74	Q	-0.85	27	-0.11
NSP2	549	198	V	1.08	I	1.38	33	0.3
NSP2	1	198	V	1.08	L	1.06	15	-0.02
NSP2	146	199	G	0.48	E	-0.74	4	-1.22
NSP2	2	199	G	0.48	R	-2.53	0	-3.01
NSP2	1	199	G	0.48	Y	0.26	0	-0.22
NSP2	5	200	P	0.12	H	-0.4	3	-0.52
NSP2	18	200	P	0.12	L	1.06	3	0.94
NSP2	9	200	P	0.12	S	-0.18	17	-0.3
NSP2	2	201	E	-0.74	A	0.62	17	1.36
NSP2	6	201	E	-0.74	D	-0.9	53	-0.16
NSP2	5	201	E	-0.74	G	0.48	7	1.22
NSP2	1	201	E	-0.74	K	-1.5	7	-0.76
NSP2	2	202	H	-0.4	L	1.06	4	1.46
NSP2	9	203	S	-0.18	G	0.48	21	0.66
NSP2	4	203	S	-0.18	I	1.38	1	1.56
NSP2	6	203	S	-0.18	N	-0.78	20	-0.6
NSP2	25	204	L	1.06	F	1.19	6	0.13
NSP2	1	204	L	1.06	I	1.38	9	0.32
NSP2	1	204	L	1.06	P	0.12	2	-0.94
NSP2	2	205	A	0.62	T	-0.05	22	-0.67
NSP2	343	205	A	0.62	V	1.08	13	0.46
NSP2	1	206	E	-0.74	A	0.62	17	1.36
NSP2	1	206	E	-0.74	D	-0.9	53	-0.16
NSP2	2	206	E	-0.74	G	0.48	7	1.22
NSP2	7	206	E	-0.74	K	-1.5	7	-0.76
NSP2	1	208	H	-0.4	N	-0.78	21	-0.38
NSP2	2	208	H	-0.4	R	-2.53	10	-2.13
NSP2	119	208	H	-0.4	Y	0.26	4	0.66
NSP2	7	209	N	-0.78	D	-0.9	42	-0.12
NSP2	1	209	N	-0.78	S	-0.18	34	0.6
NSP2	3	209	N	-0.78	T	-0.05	13	0.73
NSP2	1	210	E	-0.74	D	-0.9	53	-0.16
NSP2	4	210	E	-0.74	K	-1.5	7	-0.76
NSP2	1	211	S	-0.18	D	-0.9	5	-0.72
NSP2	375	211	S	-0.18	F	1.19	2	1.37
NSP2	29	212	G	0.48	C	0.29	0	-0.19
NSP2	1416	212	G	0.48	D	-0.9	6	-1.38
NSP2	1	212	G	0.48	L	1.06	1	0.58
NSP2	11	212	G	0.48	S	-0.18	16	-0.66
NSP2	3	212	G	0.48	V	1.08	3	0.6
NSP2	1	213	L	1.06	S	-0.18	1	-1.24
NSP2	2	214	K	-1.5	E	-0.74	4	0.76
NSP2	1	214	K	-1.5	I	1.38	2	2.88
NSP2	2	214	K	-1.5	N	-0.78	13	0.72
NSP2	8	215	T	-0.05	I	1.38	7	1.43
NSP2	1	215	T	-0.05	V	1.08	10	1.13
NSP2	1	216	I	1.38	L	1.06	22	-0.32
NSP2	1	216	I	1.38	N	-0.78	3	-2.16
NSP2	1	216	I	1.38	T	-0.05	11	-1.43
NSP2	9	217	L	1.06	F	1.19	6	0.13
NSP2	4	217	L	1.06	P	0.12	2	-0.94
NSP2	1	217	L	1.06	R	-2.53	1	-3.59
NSP2	245	218	R	-2.53	C	0.29	1	2.82
NSP2	1	218	R	-2.53	F	1.19	1	3.72
NSP2	1	218	R	-2.53	G	0.48	1	3.01
NSP2	2	218	R	-2.53	H	-0.4	8	2.13
NSP2	7	218	R	-2.53	L	1.06	1	3.59
NSP2	1	218	R	-2.53	T	-0.05	2	2.48
NSP2	3	219	K	-1.5	E	-0.74	4	0.76
NSP2	1	219	K	-1.5	I	1.38	2	2.88
NSP2	4	219	K	-1.5	N	-0.78	13	0.72
NSP2	70	219	K	-1.5	R	-2.53	19	-1.03
NSP2	1	220	G	0.48	A	0.62	21	0.14
NSP2	2	220	G	0.48	C	0.29	0	-0.19
NSP2	238	220	G	0.48	D	-0.9	6	-1.38
NSP2	34	220	G	0.48	S	-0.18	16	-0.66
NSP2	2	221	G	0.48	C	0.29	0	-0.19
NSP2	4	221	G	0.48	D	-0.9	6	-1.38
NSP2	4	221	G	0.48	S	-0.18	16	-0.66
NSP2	1	221	G	0.48	W	0.81	0	0.33
NSP2	73	222	R	-2.53	C	0.29	1	2.82
NSP2	1	222	R	-2.53	G	0.48	1	3.01
NSP2	21	222	R	-2.53	H	-0.4	8	2.13
NSP2	1	222	R	-2.53	L	1.06	1	3.59
NSP2	1	222	R	-2.53	S	-0.18	11	2.35
NSP2	1	223	T	-0.05	A	0.62	32	0.67
NSP2	1	223	T	-0.05	H	-0.4	1	-0.35
NSP2	55	223	T	-0.05	I	1.38	7	1.43
NSP2	5	223	T	-0.05	N	-0.78	9	-0.73
NSP2	1	224	I	1.38	L	1.06	22	-0.32
NSP2	2	224	I	1.38	S	-0.18	2	-1.56
NSP2	1	224	I	1.38	T	-0.05	11	-1.43
NSP2	5	225	A	0.62	D	-0.9	6	-1.52
NSP2	1	225	A	0.62	T	-0.05	22	-0.67
NSP2	10	225	A	0.62	V	1.08	13	0.46
NSP2	2	226	F	1.19	L	1.06	13	-0.13
NSP2	1	226	F	1.19	Y	0.26	21	-0.93
NSP2	2	228	G	0.48	C	0.29	0	-0.19
NSP2	11	228	G	0.48	S	-0.18	16	-0.66
NSP2	7	229	C	0.29	S	-0.18	11	-0.47
NSP2	1	229	C	0.29	W	0.81	0	0.52
NSP2	2	230	V	1.08	A	0.62	18	-0.46
NSP2	1	230	V	1.08	L	1.06	15	-0.02
NSP2	2	230	V	1.08	M	0.64	4	-0.44
NSP2	1	231	F	1.19	C	0.29	0	-0.9
NSP2	1	231	F	1.19	G	0.48	1	-0.71
NSP2	2	231	F	1.19	L	1.06	13	-0.13
NSP2	2	232	S	-0.18	F	1.19	2	1.37
NSP2	1	232	S	-0.18	G	0.48	21	0.66
NSP2	1	232	S	-0.18	W	0.81	1	0.99
NSP2	1	232	S	-0.18	Y	0.26	1	0.44
NSP2	1	233	Y	0.26	I	1.38	1	1.12
NSP2	1	233	Y	0.26	S	-0.18	2	-0.44
NSP2	1	234	V	1.08	F	1.19	0	0.11
NSP2	1	234	V	1.08	H	-0.4	1	-1.48
NSP2	4	234	V	1.08	I	1.38	33	0.3
NSP2	1	235	G	0.48	F	1.19	1	0.71
NSP2	7	235	G	0.48	S	-0.18	16	-0.66
NSP2	1	235	G	0.48	Y	0.26	0	-0.22
NSP2	1	237	H	-0.4	F	1.19	2	1.59
NSP2	1	237	H	-0.4	L	1.06	4	1.46
NSP2	1	237	H	-0.4	N	-0.78	21	-0.38
NSP2	441	237	H	-0.4	R	-2.53	10	-2.13
NSP2	2	237	H	-0.4	V	1.08	3	1.48
NSP2	144	237	H	-0.4	Y	0.26	4	0.66
NSP2	2	238	N	-0.78	D	-0.9	42	-0.12
NSP2	1	238	N	-0.78	H	-0.4	18	0.38
NSP2	1	238	N	-0.78	K	-1.5	25	-0.72
NSP2	2	238	N	-0.78	V	1.08	1	1.86
NSP2	1	239	K	-1.5	E	-0.74	4	0.76
NSP2	1	239	K	-1.5	N	-0.78	13	0.72
NSP2	1	239	K	-1.5	R	-2.53	19	-1.03
NSP2	2	239	K	-1.5	T	-0.05	8	1.45
NSP2	2	240	C	0.29	I	1.38	2	1.09
NSP2	1	240	C	0.29	S	-0.18	11	-0.47
NSP2	6	240	C	0.29	Y	0.26	3	-0.03
NSP2	3	241	A	0.62	D	-0.9	6	-1.52
NSP2	2	241	A	0.62	Q	-0.85	3	-1.47
NSP2	3	241	A	0.62	S	-0.18	28	-0.8
NSP2	1	242	Y	0.26	C	0.29	3	0.03
NSP2	1	242	Y	0.26	H	-0.4	4	-0.66
NSP2	2	242	Y	0.26	V	1.08	2	0.82
NSP2	4	243	W	0.81	L	1.06	4	0.25
NSP2	3	243	W	0.81	S	-0.18	5	-0.99
NSP2	2	244	V	1.08	A	0.62	18	-0.46
NSP2	1	244	V	1.08	F	1.19	0	0.11
NSP2	15	244	V	1.08	I	1.38	33	0.3
NSP2	1	244	V	1.08	K	-1.5	1	-2.58
NSP2	2	244	V	1.08	L	1.06	15	-0.02
NSP2	1	245	P	0.12	K	-1.5	3	-1.62
NSP2	11	246	R	-2.53	C	0.29	1	2.82
NSP2	4	246	R	-2.53	H	-0.4	8	2.13
NSP2	13	246	R	-2.53	K	-1.5	37	1.03
NSP2	1	246	R	-2.53	P	0.12	5	2.65
NSP2	1	247	A	0.62	K	-1.5	2	-2.12
NSP2	48	247	A	0.62	V	1.08	13	0.46
NSP2	84	248	S	-0.18	G	0.48	21	0.66
NSP2	11	248	S	-0.18	L	1.06	1	1.24
NSP2	8	248	S	-0.18	N	-0.78	20	-0.6
NSP2	14	249	A	0.62	T	-0.05	22	-0.67
NSP2	11	249	A	0.62	V	1.08	13	0.46
NSP2	2	250	N	-0.78	D	-0.9	42	-0.12
NSP2	1	250	N	-0.78	K	-1.5	25	-0.72
NSP2	2	250	N	-0.78	S	-0.18	34	0.6
NSP2	18	251	I	1.38	M	0.64	5	-0.74
NSP2	1	251	I	1.38	V	1.08	57	-0.3
NSP2	3	252	G	0.48	C	0.29	0	-0.19
NSP2	1	252	G	0.48	V	1.08	3	0.6
NSP2	1	253	C	0.29	F	1.19	0	0.9
NSP2	47	253	C	0.29	R	-2.53	1	-2.82
NSP2	2	253	C	0.29	Y	0.26	3	-0.03
NSP2	3	254	N	-0.78	D	-0.9	42	-0.12
NSP2	4	254	N	-0.78	K	-1.5	25	-0.72
NSP2	2	254	N	-0.78	S	-0.18	34	0.6
NSP2	1	254	N	-0.78	T	-0.05	13	0.73
NSP2	1	255	H	-0.4	N	-0.78	21	-0.38
NSP2	1	255	H	-0.4	P	0.12	5	0.52
NSP2	8	255	H	-0.4	Y	0.26	4	0.66
NSP2	1	256	T	-0.05	A	0.62	32	0.67
NSP2	23	256	T	-0.05	I	1.38	7	1.43
NSP2	2	257	G	0.48	C	0.29	0	-0.19
NSP2	4	258	V	1.08	F	1.19	0	0.11
NSP2	1	258	V	1.08	L	1.06	15	-0.02
NSP2	16	259	V	1.08	A	0.62	18	-0.46
NSP2	3	259	V	1.08	F	1.19	0	0.11
NSP2	1	259	V	1.08	G	0.48	5	-0.6
NSP2	17	259	V	1.08	I	1.38	33	0.3
NSP2	1	259	V	1.08	L	1.06	15	-0.02
NSP2	6	260	G	0.48	E	-0.74	4	-1.22
NSP2	1	260	G	0.48	R	-2.53	0	-3.01
NSP2	1	260	G	0.48	V	1.08	3	0.6
NSP2	1	261	E	-0.74	A	0.62	17	1.36
NSP2	35	261	E	-0.74	G	0.48	7	1.22
NSP2	1	261	E	-0.74	K	-1.5	7	-0.76
NSP2	2	262	G	0.48	C	0.29	0	-0.19
NSP2	7	262	G	0.48	D	-0.9	6	-1.38
NSP2	2	262	G	0.48	K	-1.5	2	-1.98
NSP2	35	262	G	0.48	S	-0.18	16	-0.66
NSP2	43	262	G	0.48	V	1.08	3	0.6
NSP2	135	263	S	-0.18	F	1.19	2	1.37
NSP2	29	263	S	-0.18	P	0.12	12	0.3
NSP2	3	263	S	-0.18	T	-0.05	32	0.13
NSP2	2	263	S	-0.18	V	1.08	2	1.26
NSP2	20	264	E	-0.74	K	-1.5	7	-0.76
NSP2	2	264	E	-0.74	P	0.12	3	0.86
NSP2	1	264	E	-0.74	Q	-0.85	27	-0.11
NSP2	5	265	G	0.48	C	0.29	0	-0.19
NSP2	2	265	G	0.48	K	-1.5	2	-1.98
NSP2	1	265	G	0.48	R	-2.53	0	-3.01
NSP2	15	265	G	0.48	S	-0.18	16	-0.66
NSP2	21	265	G	0.48	V	1.08	3	0.6
NSP2	16	266	L	1.06	F	1.19	6	0.13
NSP2	6	266	L	1.06	I	1.38	9	0.32
NSP2	2	266	L	1.06	V	1.08	11	0.02
NSP2	1	267	N	-0.78	H	-0.4	18	0.38
NSP2	2	267	N	-0.78	L	1.06	3	1.84
NSP2	1	267	N	-0.78	M	0.64	0	1.42
NSP2	1	267	N	-0.78	R	-2.53	1	-1.75
NSP2	1	267	N	-0.78	S	-0.18	34	0.6
NSP2	2	267	N	-0.78	T	-0.05	13	0.73
NSP2	1	268	D	-0.9	G	0.48	11	1.38
NSP2	1	268	D	-0.9	M	0.64	0	1.54
NSP2	3	268	D	-0.9	N	-0.78	36	0.12
NSP2	1	268	D	-0.9	S	-0.18	7	0.72
NSP2	5	268	D	-0.9	T	-0.05	4	0.85
NSP2	3	269	N	-0.78	D	-0.9	42	-0.12
NSP2	6	269	N	-0.78	T	-0.05	13	0.73
NSP2	23	270	L	1.06	F	1.19	6	0.13
NSP2	3	270	L	1.06	I	1.38	9	0.32
NSP2	1	270	L	1.06	T	-0.05	2	-1.11
NSP2	179	271	L	1.06	F	1.19	6	0.13
NSP2	1	271	L	1.06	I	1.38	9	0.32
NSP2	1	271	L	1.06	M	0.64	8	-0.42
NSP2	1	271	L	1.06	R	-2.53	1	-3.59
NSP2	1	272	E	-0.74	A	0.62	17	1.36
NSP2	44	272	E	-0.74	G	0.48	7	1.22
NSP2	5	272	E	-0.74	K	-1.5	7	-0.76
NSP2	1	272	E	-0.74	L	1.06	1	1.8
NSP2	1	272	E	-0.74	T	-0.05	2	0.69
NSP2	2	272	E	-0.74	V	1.08	2	1.82
NSP2	1	273	I	1.38	K	-1.5	4	-2.88
NSP2	56	273	I	1.38	T	-0.05	11	-1.43
NSP2	4	273	I	1.38	V	1.08	57	-0.3
NSP2	2	273	I	1.38	Y	0.26	1	-1.12
NSP2	253	274	L	1.06	F	1.19	6	0.13
NSP2	1	274	L	1.06	R	-2.53	1	-3.59
NSP2	2	274	L	1.06	S	-0.18	1	-1.24
NSP2	1	274	L	1.06	Y	0.26	1	-0.8
NSP2	97	275	Q	-0.85	H	-0.4	20	0.45
NSP2	2	275	Q	-0.85	K	-1.5	12	-0.65
NSP2	1	275	Q	-0.85	L	1.06	6	1.91
NSP2	1	275	Q	-0.85	N	-0.78	4	0.07
NSP2	5	275	Q	-0.85	P	0.12	8	0.97
NSP2	1	275	Q	-0.85	S	-0.18	4	0.67
NSP2	3	276	K	-1.5	I	1.38	2	2.88
NSP2	1	276	K	-1.5	L	1.06	2	2.56
NSP2	1	276	K	-1.5	N	-0.78	13	0.72
NSP2	2	276	K	-1.5	Q	-0.85	6	0.65
NSP2	2	277	E	-0.74	A	0.62	17	1.36
NSP2	1	277	E	-0.74	D	-0.9	53	-0.16
NSP2	2	277	E	-0.74	G	0.48	7	1.22
NSP2	2	277	E	-0.74	K	-1.5	7	-0.76
NSP2	1	277	E	-0.74	M	0.64	0	1.38
NSP2	3	277	E	-0.74	R	-2.53	0	-1.79
NSP2	1	277	E	-0.74	V	1.08	2	1.82
NSP2	1	278	K	-1.5	E	-0.74	4	0.76
NSP2	1	278	K	-1.5	N	-0.78	13	0.72
NSP2	1	278	K	-1.5	R	-2.53	19	-1.03
NSP2	1	279	V	1.08	K	-1.5	1	-2.58
NSP2	3	279	V	1.08	S	-0.18	2	-1.26
NSP2	2	280	N	-0.78	D	-0.9	42	-0.12
NSP2	1	280	N	-0.78	K	-1.5	25	-0.72
NSP2	1	280	N	-0.78	Q	-0.85	4	-0.07
NSP2	1	280	N	-0.78	S	-0.18	34	0.6
NSP2	2	280	N	-0.78	T	-0.05	13	0.73
NSP2	1	281	I	1.38	H	-0.4	0	-1.78
NSP2	3	281	I	1.38	S	-0.18	2	-1.56
NSP2	8	281	I	1.38	T	-0.05	11	-1.43
NSP2	9	281	I	1.38	V	1.08	57	-0.3
NSP2	3	282	N	-0.78	I	1.38	3	2.16
NSP2	1	282	N	-0.78	Q	-0.85	4	-0.07
NSP2	1	282	N	-0.78	S	-0.18	34	0.6
NSP2	3	283	I	1.38	L	1.06	22	-0.32
NSP2	1	283	I	1.38	T	-0.05	11	-1.43
NSP2	4	283	I	1.38	V	1.08	57	-0.3
NSP2	1	283	I	1.38	Y	0.26	1	-1.12
NSP2	1	284	V	1.08	A	0.62	18	-0.46
NSP2	1	284	V	1.08	C	0.29	2	-0.79
NSP2	1	284	V	1.08	F	1.19	0	0.11
NSP2	4	284	V	1.08	L	1.06	15	-0.02
NSP2	3	285	G	0.48	C	0.29	0	-0.19
NSP2	3	285	G	0.48	D	-0.9	6	-1.38
NSP2	1	285	G	0.48	L	1.06	1	0.58
NSP2	1	285	G	0.48	S	-0.18	16	-0.66
NSP2	14	285	G	0.48	V	1.08	3	0.6
NSP2	1	286	D	-0.9	E	-0.74	56	0.16
NSP2	2	286	D	-0.9	G	0.48	11	1.38
NSP2	3	286	D	-0.9	N	-0.78	36	0.12
NSP2	3	286	D	-0.9	T	-0.05	4	0.85
NSP2	3	286	D	-0.9	V	1.08	1	1.98
NSP2	3	286	D	-0.9	Y	0.26	0	1.16
NSP2	3	287	F	1.19	L	1.06	13	-0.13
NSP2	1	287	F	1.19	T	-0.05	1	-1.24
NSP2	1	287	F	1.19	Y	0.26	21	-0.93
NSP2	1	288	K	-1.5	E	-0.74	4	0.76
NSP2	1	288	K	-1.5	L	1.06	2	2.56
NSP2	3	288	K	-1.5	N	-0.78	13	0.72
NSP2	1	288	K	-1.5	Q	-0.85	6	0.65
NSP2	1	288	K	-1.5	R	-2.53	19	-1.03
NSP2	23	289	L	1.06	F	1.19	6	0.13
NSP2	1	289	L	1.06	I	1.38	9	0.32
NSP2	1	289	L	1.06	N	-0.78	1	-1.84
NSP2	1	289	L	1.06	P	0.12	2	-0.94
NSP2	1	290	N	-0.78	L	1.06	3	1.84
NSP2	3	290	N	-0.78	M	0.64	0	1.42
NSP2	1	290	N	-0.78	S	-0.18	34	0.6
NSP2	1	290	N	-0.78	T	-0.05	13	0.73
NSP2	5	291	E	-0.74	A	0.62	17	1.36
NSP2	6	291	E	-0.74	D	-0.9	53	-0.16
NSP2	2	291	E	-0.74	G	0.48	7	1.22
NSP2	3	291	E	-0.74	K	-1.5	7	-0.76
NSP2	1	291	E	-0.74	M	0.64	0	1.38
NSP2	1	291	E	-0.74	V	1.08	2	1.82
NSP2	10	292	E	-0.74	D	-0.9	53	-0.16
NSP2	5	292	E	-0.74	K	-1.5	7	-0.76
NSP2	3	292	E	-0.74	R	-2.53	0	-1.79
NSP2	1	293	I	1.38	M	0.64	5	-0.74
NSP2	1	293	I	1.38	R	-2.53	3	-3.91
NSP2	4	293	I	1.38	S	-0.18	2	-1.56
NSP2	4	293	I	1.38	T	-0.05	11	-1.43
NSP2	5	293	I	1.38	V	1.08	57	-0.3
NSP2	4	294	A	0.62	P	0.12	13	-0.5
NSP2	1	294	A	0.62	S	-0.18	28	-0.8
NSP2	15	294	A	0.62	T	-0.05	22	-0.67
NSP2	4	294	A	0.62	V	1.08	13	0.46
NSP2	1	295	I	1.38	D	-0.9	1	-2.28
NSP2	4	295	I	1.38	L	1.06	22	-0.32
NSP2	1	295	I	1.38	P	0.12	1	-1.26
NSP2	1	295	I	1.38	V	1.08	57	-0.3
NSP2	3	296	I	1.38	F	1.19	8	-0.19
NSP2	2	296	I	1.38	L	1.06	22	-0.32
NSP2	15	296	I	1.38	T	-0.05	11	-1.43
NSP2	11	296	I	1.38	V	1.08	57	-0.3
NSP2	2	297	L	1.06	F	1.19	6	0.13
NSP2	1	297	L	1.06	M	0.64	8	-0.42
NSP2	1	297	L	1.06	V	1.08	11	0.02
NSP2	3	297	L	1.06	W	0.81	0	-0.25
NSP2	3	298	A	0.62	H	-0.4	1	-1.02
NSP2	2	298	A	0.62	S	-0.18	28	-0.8
NSP2	2	298	A	0.62	T	-0.05	22	-0.67
NSP2	2	298	A	0.62	V	1.08	13	0.46
NSP2	6	299	S	-0.18	F	1.19	2	1.37
NSP2	3	299	S	-0.18	L	1.06	1	1.24
NSP2	2	299	S	-0.18	T	-0.05	32	0.13
NSP2	1	299	S	-0.18	Y	0.26	1	0.44
NSP2	1	300	F	1.19	G	0.48	1	-0.71
NSP2	10	300	F	1.19	L	1.06	13	-0.13
NSP2	1	300	F	1.19	S	-0.18	3	-1.37
NSP2	1	300	F	1.19	V	1.08	1	-0.11
NSP2	23	301	S	-0.18	F	1.19	2	1.37
NSP2	3	301	S	-0.18	L	1.06	1	1.24
NSP2	2	301	S	-0.18	Y	0.26	1	0.44
NSP2	3	302	A	0.62	L	1.06	3	0.44
NSP2	1	302	A	0.62	S	-0.18	28	-0.8
NSP2	1	302	A	0.62	T	-0.05	22	-0.67
NSP2	28	302	A	0.62	V	1.08	13	0.46
NSP2	3	303	S	-0.18	P	0.12	12	0.3
NSP2	1	303	S	-0.18	T	-0.05	32	0.13
NSP2	7	303	S	-0.18	Y	0.26	1	0.44
NSP2	4	304	T	-0.05	I	1.38	7	1.43
NSP2	3	304	T	-0.05	Q	-0.85	2	-0.8
NSP2	3	305	S	-0.18	C	0.29	5	0.47
NSP2	2	305	S	-0.18	G	0.48	21	0.66
NSP2	2	305	S	-0.18	I	1.38	1	1.56
NSP2	6	305	S	-0.18	N	-0.78	20	-0.6
NSP2	1	305	S	-0.18	R	-2.53	6	-2.35
NSP2	3	305	S	-0.18	V	1.08	2	1.26
NSP2	3	306	A	0.62	L	1.06	3	0.44
NSP2	16	306	A	0.62	S	-0.18	28	-0.8
NSP2	98	306	A	0.62	V	1.08	13	0.46
NSP2	1	307	F	1.19	C	0.29	0	-0.9
NSP2	7	307	F	1.19	L	1.06	13	-0.13
NSP2	1	307	F	1.19	V	1.08	1	-0.11
NSP2	3	308	V	1.08	A	0.62	18	-0.46
NSP2	7	308	V	1.08	L	1.06	15	-0.02
NSP2	1	308	V	1.08	M	0.64	4	-0.44
NSP2	3	308	V	1.08	W	0.81	0	-0.27
NSP2	13	309	E	-0.74	A	0.62	17	1.36
NSP2	2	309	E	-0.74	G	0.48	7	1.22
NSP2	8	309	E	-0.74	K	-1.5	7	-0.76
NSP2	1	309	E	-0.74	Q	-0.85	27	-0.11
NSP2	4	310	T	-0.05	A	0.62	32	0.67
NSP2	36	310	T	-0.05	I	1.38	7	1.43
NSP2	3	310	T	-0.05	L	1.06	3	1.11
NSP2	1	311	V	1.08	A	0.62	18	-0.46
NSP2	5	311	V	1.08	E	-0.74	2	-1.82
NSP2	7	311	V	1.08	M	0.64	4	-0.44
NSP2	2	312	K	-1.5	E	-0.74	4	0.76
NSP2	1	312	K	-1.5	N	-0.78	13	0.72
NSP2	1	312	K	-1.5	Q	-0.85	6	0.65
NSP2	5	312	K	-1.5	R	-2.53	19	-1.03
NSP2	1	312	K	-1.5	T	-0.05	8	1.45
NSP2	3	313	G	0.48	C	0.29	0	-0.19
NSP2	38	313	G	0.48	D	-0.9	6	-1.38
NSP2	1	313	G	0.48	K	-1.5	2	-1.98
NSP2	1	313	G	0.48	R	-2.53	0	-3.01
NSP2	6	313	G	0.48	S	-0.18	16	-0.66
NSP2	1	313	G	0.48	V	1.08	3	0.6
NSP2	1	314	L	1.06	F	1.19	6	0.13
NSP2	2	314	L	1.06	V	1.08	11	0.02
NSP2	5	315	D	-0.9	N	-0.78	36	0.12
NSP2	1	316	Y	0.26	L	1.06	2	0.8
NSP2	3	317	K	-1.5	R	-2.53	19	-1.03
NSP2	1	318	A	0.62	E	-0.74	10	-1.36
NSP2	1	318	A	0.62	T	-0.05	22	-0.67
NSP2	222	318	A	0.62	V	1.08	13	0.46
NSP2	1	319	F	1.19	C	0.29	0	-0.9
NSP2	2	319	F	1.19	L	1.06	13	-0.13
NSP2	1	319	F	1.19	S	-0.18	3	-1.37
NSP2	1	319	F	1.19	Y	0.26	21	-0.93
NSP2	1	320	K	-1.5	V	1.08	1	2.58
NSP2	4	321	Q	-0.85	K	-1.5	12	-0.65
NSP2	1	321	Q	-0.85	R	-2.53	10	-1.68
NSP2	1	322	I	1.38	S	-0.18	2	-1.56
NSP2	1	322	I	1.38	V	1.08	57	-0.3
NSP2	1	323	V	1.08	A	0.62	18	-0.46
NSP2	5	323	V	1.08	F	1.19	0	0.11
NSP2	3	323	V	1.08	I	1.38	33	0.3
NSP2	1	324	E	-0.74	K	-1.5	7	-0.76
NSP2	1	325	S	-0.18	C	0.29	5	0.47
NSP2	17	325	S	-0.18	F	1.19	2	1.37
NSP2	10	325	S	-0.18	P	0.12	12	0.3
NSP2	3	326	C	0.29	F	1.19	0	0.9
NSP2	4	326	C	0.29	Y	0.26	3	-0.03
NSP2	2	327	G	0.48	C	0.29	0	-0.19
NSP2	3	327	G	0.48	S	-0.18	16	-0.66
NSP2	1	328	N	-0.78	D	-0.9	42	-0.12
NSP2	2	328	N	-0.78	K	-1.5	25	-0.72
NSP2	2	328	N	-0.78	S	-0.18	34	0.6
NSP2	1	328	N	-0.78	T	-0.05	13	0.73
NSP2	2	329	F	1.19	L	1.06	13	-0.13
NSP2	1	331	V	1.08	D	-0.9	1	-1.98
NSP2	1	331	V	1.08	F	1.19	0	0.11
NSP2	4	331	V	1.08	I	1.38	33	0.3
NSP2	1	331	V	1.08	Y	0.26	1	-0.82
NSP2	15	332	T	-0.05	I	1.38	7	1.43
NSP2	17	332	T	-0.05	K	-1.5	11	-1.45
NSP2	1	332	T	-0.05	S	-0.18	38	-0.13
NSP2	1	333	K	-1.5	E	-0.74	4	0.76
NSP2	2	334	G	0.48	E	-0.74	4	-1.22
NSP2	1	334	G	0.48	R	-2.53	0	-3.01
NSP2	3	335	K	-1.5	E	-0.74	4	0.76
NSP2	1	335	K	-1.5	R	-2.53	19	-1.03
NSP2	1	335	K	-1.5	T	-0.05	8	1.45
NSP2	1	336	A	0.62	D	-0.9	6	-1.52
NSP2	2	336	A	0.62	S	-0.18	28	-0.8
NSP2	2	336	A	0.62	T	-0.05	22	-0.67
NSP2	172	336	A	0.62	V	1.08	13	0.46
NSP2	5	337	K	-1.5	R	-2.53	19	-1.03
NSP2	1	338	K	-1.5	E	-0.74	4	0.76
NSP2	2	338	K	-1.5	N	-0.78	13	0.72
NSP2	1	338	K	-1.5	Q	-0.85	6	0.65
NSP2	19	339	G	0.48	C	0.29	0	-0.19
NSP2	2	339	G	0.48	D	-0.9	6	-1.38
NSP2	327	339	G	0.48	S	-0.18	16	-0.66
NSP2	7	339	G	0.48	V	1.08	3	0.6
NSP2	9	340	A	0.62	V	1.08	13	0.46
NSP2	1	341	W	0.81	G	0.48	0	-0.33
NSP2	8	342	N	-0.78	D	-0.9	42	-0.12
NSP2	6	342	N	-0.78	H	-0.4	18	0.38
NSP2	1	342	N	-0.78	I	1.38	3	2.16
NSP2	3	342	N	-0.78	S	-0.18	34	0.6
NSP2	2	342	N	-0.78	T	-0.05	13	0.73
NSP2	3	343	I	1.38	V	1.08	57	-0.3
NSP2	1	344	G	0.48	C	0.29	0	-0.19
NSP2	2	344	G	0.48	D	-0.9	6	-1.38
NSP2	8	344	G	0.48	S	-0.18	16	-0.66
NSP2	28	344	G	0.48	V	1.08	3	0.6
NSP2	5	345	E	-0.74	G	0.48	7	1.22
NSP2	1	345	E	-0.74	V	1.08	2	1.82
NSP2	89	346	Q	-0.85	H	-0.4	20	0.45
NSP2	4	346	Q	-0.85	R	-2.53	10	-1.68
NSP2	12	347	K	-1.5	N	-0.78	13	0.72
NSP2	5	348	S	-0.18	A	0.62	35	0.8
NSP2	9	348	S	-0.18	L	1.06	1	1.24
NSP2	16	348	S	-0.18	P	0.12	12	0.3
NSP2	1	349	I	1.38	M	0.64	5	-0.74
NSP2	5	349	I	1.38	T	-0.05	11	-1.43
NSP2	2	349	I	1.38	V	1.08	57	-0.3
NSP2	2	350	L	1.06	M	0.64	8	-0.42
NSP2	1	350	L	1.06	P	0.12	2	-0.94
NSP2	6	351	S	-0.18	G	0.48	21	0.66
NSP2	7	351	S	-0.18	I	1.38	1	1.56
NSP2	3	351	S	-0.18	N	-0.78	20	-0.6
NSP2	4	351	S	-0.18	R	-2.53	6	-2.35
NSP2	4	352	P	0.12	L	1.06	3	0.94
NSP2	6	352	P	0.12	S	-0.18	17	-0.3
NSP2	45	353	L	1.06	F	1.19	6	0.13
NSP2	3	353	L	1.06	H	-0.4	1	-1.46
NSP2	1	353	L	1.06	P	0.12	2	-0.94
NSP2	4	353	L	1.06	R	-2.53	1	-3.59
NSP2	1	353	L	1.06	V	1.08	11	0.02
NSP2	2	354	Y	0.26	C	0.29	3	0.03
NSP2	3	355	A	0.62	T	-0.05	22	-0.67
NSP2	8	355	A	0.62	V	1.08	13	0.46
NSP2	4	356	F	1.19	C	0.29	0	-0.9
NSP2	3	356	F	1.19	L	1.06	13	-0.13
NSP2	5	356	F	1.19	V	1.08	1	-0.11
NSP2	62	357	A	0.62	S	-0.18	28	-0.8
NSP2	3	357	A	0.62	T	-0.05	22	-0.67
NSP2	5	357	A	0.62	V	1.08	13	0.46
NSP2	42	358	S	-0.18	L	1.06	1	1.24
NSP2	11	358	S	-0.18	P	0.12	12	0.3
NSP2	2	358	S	-0.18	T	-0.05	32	0.13
NSP2	12	359	E	-0.74	D	-0.9	53	-0.16
NSP2	2	359	E	-0.74	G	0.48	7	1.22
NSP2	4	359	E	-0.74	K	-1.5	7	-0.76
NSP2	7	360	A	0.62	T	-0.05	22	-0.67
NSP2	156	360	A	0.62	V	1.08	13	0.46
NSP2	1	361	A	0.62	Q	-0.85	3	-1.47
NSP2	1	361	A	0.62	S	-0.18	28	-0.8
NSP2	2	361	A	0.62	T	-0.05	22	-0.67
NSP2	78	361	A	0.62	V	1.08	13	0.46
NSP2	5	362	R	-2.53	C	0.29	1	2.82
NSP2	14	362	R	-2.53	H	-0.4	8	2.13
NSP2	1	362	R	-2.53	K	-1.5	37	1.03
NSP2	3	362	R	-2.53	L	1.06	1	3.59
NSP2	1	362	R	-2.53	P	0.12	5	2.65
NSP2	2	363	V	1.08	I	1.38	33	0.3
NSP2	1	363	V	1.08	K	-1.5	1	-2.58
NSP2	1	364	V	1.08	A	0.62	18	-0.46
NSP2	4	364	V	1.08	I	1.38	33	0.3
NSP2	5	364	V	1.08	L	1.06	15	-0.02
NSP2	1	365	R	-2.53	D	-0.9	0	1.63
NSP2	1	365	R	-2.53	L	1.06	1	3.59
NSP2	1	365	R	-2.53	Q	-0.85	9	1.68
NSP2	2	366	S	-0.18	L	1.06	1	1.24
NSP2	2	366	S	-0.18	P	0.12	12	0.3
NSP2	1	366	S	-0.18	Q	-0.85	2	-0.67
NSP2	1	366	S	-0.18	R	-2.53	6	-2.35
NSP2	1	367	I	1.38	F	1.19	8	-0.19
NSP2	1	367	I	1.38	S	-0.18	2	-1.56
NSP2	8	367	I	1.38	T	-0.05	11	-1.43
NSP2	85	367	I	1.38	V	1.08	57	-0.3
NSP2	35	368	F	1.19	L	1.06	13	-0.13
NSP2	3	368	F	1.19	S	-0.18	3	-1.37
NSP2	20	369	S	-0.18	A	0.62	35	0.8
NSP2	43	369	S	-0.18	F	1.19	2	1.37
NSP2	1	369	S	-0.18	P	0.12	12	0.3
NSP2	5	369	S	-0.18	T	-0.05	32	0.13
NSP2	1	370	R	-2.53	A	0.62	2	3.15
NSP2	20	370	R	-2.53	C	0.29	1	2.82
NSP2	28	370	R	-2.53	H	-0.4	8	2.13
NSP2	1	370	R	-2.53	L	1.06	1	3.59
NSP2	1	370	R	-2.53	S	-0.18	11	2.35
NSP2	4	371	T	-0.05	A	0.62	32	0.67
NSP2	179	371	T	-0.05	I	1.38	7	1.43
NSP2	1	371	T	-0.05	L	1.06	3	1.11
NSP2	8	372	L	1.06	F	1.19	6	0.13
NSP2	7	372	L	1.06	I	1.38	9	0.32
NSP2	1	372	L	1.06	Q	-0.85	3	-1.91
NSP2	1	373	E	-0.74	K	-1.5	7	-0.76
NSP2	1	374	T	-0.05	A	0.62	32	0.67
NSP2	4	374	T	-0.05	I	1.38	7	1.43
NSP2	1	374	T	-0.05	L	1.06	3	1.11
NSP2	1	374	T	-0.05	N	-0.78	9	-0.73
NSP2	2	374	T	-0.05	P	0.12	4	0.17
NSP2	1	375	A	0.62	L	1.06	3	0.44
NSP2	1	375	A	0.62	S	-0.18	28	-0.8
NSP2	22	375	A	0.62	V	1.08	13	0.46
NSP2	1	376	Q	-0.85	H	-0.4	20	0.45
NSP2	6	376	Q	-0.85	K	-1.5	12	-0.65
NSP2	2	376	Q	-0.85	L	1.06	6	1.91
NSP2	1	377	N	-0.78	D	-0.9	42	-0.12
NSP2	1	377	N	-0.78	I	1.38	3	2.16
NSP2	4	377	N	-0.78	S	-0.18	34	0.6
NSP2	3	377	N	-0.78	T	-0.05	13	0.73
NSP2	27	378	S	-0.18	F	1.19	2	1.37
NSP2	1	378	S	-0.18	L	1.06	1	1.24
NSP2	2	378	S	-0.18	P	0.12	12	0.3
NSP2	1	378	S	-0.18	Y	0.26	1	0.44
NSP2	4	379	V	1.08	A	0.62	18	-0.46
NSP2	1	379	V	1.08	C	0.29	2	-0.79
NSP2	5	379	V	1.08	G	0.48	5	-0.6
NSP2	2	379	V	1.08	M	0.64	4	-0.44
NSP2	41	380	R	-2.53	C	0.29	1	2.82
NSP2	21	380	R	-2.53	H	-0.4	8	2.13
NSP2	3	380	R	-2.53	L	1.06	1	3.59
NSP2	1	380	R	-2.53	V	1.08	2	3.61
NSP2	418	381	V	1.08	A	0.62	18	-0.46
NSP2	30	381	V	1.08	F	1.19	0	0.11
NSP2	2	381	V	1.08	I	1.38	33	0.3
NSP2	3	382	L	1.06	F	1.19	6	0.13
NSP2	1	382	L	1.06	Y	0.26	1	-0.8
NSP2	3	383	Q	-0.85	H	-0.4	20	0.45
NSP2	2	383	Q	-0.85	R	-2.53	10	-1.68
NSP2	1	383	Q	-0.85	T	-0.05	3	0.8
NSP2	2	384	K	-1.5	E	-0.74	4	0.76
NSP2	29	384	K	-1.5	N	-0.78	13	0.72
NSP2	2	384	K	-1.5	R	-2.53	19	-1.03
NSP2	1	385	A	0.62	P	0.12	13	-0.5
NSP2	3	385	A	0.62	T	-0.05	22	-0.67
NSP2	15	385	A	0.62	V	1.08	13	0.46
NSP2	1	386	A	0.62	I	1.38	2	0.76
NSP2	1	386	A	0.62	L	1.06	3	0.44
NSP2	3	386	A	0.62	T	-0.05	22	-0.67
NSP2	37	386	A	0.62	V	1.08	13	0.46
NSP2	1	387	I	1.38	L	1.06	22	-0.32
NSP2	1	387	I	1.38	Q	-0.85	1	-2.23
NSP2	1	387	I	1.38	T	-0.05	11	-1.43
NSP2	317	388	T	-0.05	I	1.38	7	1.43
NSP2	1	388	T	-0.05	K	-1.5	11	-1.45
NSP2	1	388	T	-0.05	S	-0.18	38	-0.13
NSP2	2	389	I	1.38	M	0.64	5	-0.74
NSP2	13	389	I	1.38	T	-0.05	11	-1.43
NSP2	1	391	D	-0.9	E	-0.74	56	0.16
NSP2	3	391	D	-0.9	G	0.48	11	1.38
[truncated: 23,635 more rows]
