# Supplementary material for: A global analysis of conservative and non-conservative mutations in SARS-CoV-2 detected in the first year of the COVID-19 world-wide diffusion
Source: Sci Rep. 2021 Dec 30;11:24495. doi: 10.1038/s41598-021-04147-1 (PMC8718531; doi:10.1038/s41598-021-04147-1)
Supplement: Supplementary file 4 — Supplementary Table S3. [file 41598_2021_4147_MOESM4_ESM.xlsx]

## Sheet: Supplmentary_Table_S3
Protein	Occurrence	Residue number	aa-i	Hydrophob-i	aa-j	Hydrophob-j	PAM value	ΔHydrophobicity
NSP1	1	1	M	0.64	I	1.38	12	0.74
NSP1	2	1	M	0.64	L	1.06	45	0.42
NSP1	2	1	M	0.64	R	-2.53	4	-3.17
NSP1	1	1	M	0.64	W	0.81	0	0.17
NSP1	1	2	E	-0.74	A	0.62	17	1.36
NSP1	36	2	E	-0.74	D	-0.9	53	-0.16
NSP1	13	2	E	-0.74	G	0.48	7	1.22
NSP1	18	2	E	-0.74	K	-1.5	7	-0.76
NSP1	1	2	E	-0.74	N	-0.78	6	-0.04
NSP1	1	2	E	-0.74	R	-2.53	0	-1.79
NSP1	1	2	E	-0.74	V	1.08	2	1.82
NSP1	1	3	S	-0.18	A	0.62	35	0.8
NSP1	7	3	S	-0.18	E	-0.74	4	-0.56
NSP1	36	3	S	-0.18	G	0.48	21	0.66
NSP1	3	3	S	-0.18	I	1.38	1	1.56
NSP1	2	3	S	-0.18	N	-0.78	20	-0.6
NSP1	3	3	S	-0.18	R	-2.53	6	-2.35
NSP1	51	4	L	1.06	F	1.19	6	0.13
NSP1	4	4	L	1.06	I	1.38	9	0.32
NSP1	11	4	L	1.06	P	0.12	2	-0.94
NSP1	7	5	V	1.08	A	0.62	18	-0.46
NSP1	8	5	V	1.08	C	0.29	2	-0.79
NSP1	1	5	V	1.08	D	-0.9	1	-1.98
NSP1	4	5	V	1.08	F	1.19	0	0.11
NSP1	20	5	V	1.08	I	1.38	33	0.3
NSP1	1	5	V	1.08	S	-0.18	2	-1.26
NSP1	3	6	P	0.12	H	-0.4	3	-0.52
NSP1	40	6	P	0.12	L	1.06	3	0.94
NSP1	16	6	P	0.12	S	-0.18	17	-0.3
NSP1	3	6	P	0.12	T	-0.05	5	-0.17
NSP1	2	7	G	0.48	A	0.62	21	0.14
NSP1	8	7	G	0.48	C	0.29	0	-0.19
NSP1	21	7	G	0.48	D	-0.9	6	-1.38
NSP1	1	7	G	0.48	R	-2.53	0	-3.01
NSP1	4	7	G	0.48	S	-0.18	16	-0.66
NSP1	11	7	G	0.48	V	1.08	3	0.6
NSP1	7	7	G	0.48	W	0.81	0	0.33
NSP1	4	8	F	1.19	C	0.29	0	-0.9
NSP1	9	8	F	1.19	L	1.06	13	-0.13
NSP1	1	8	F	1.19	Q	-0.85	0	-2.04
NSP1	4	8	F	1.19	S	-0.18	3	-1.37
NSP1	6	8	F	1.19	V	1.08	1	-0.11
NSP1	1	9	N	-0.78	A	0.62	9	1.4
NSP1	1	9	N	-0.78	C	0.29	0	1.07
NSP1	1	9	N	-0.78	K	-1.5	25	-0.72
NSP1	7	9	N	-0.78	Q	-0.85	4	-0.07
NSP1	31	9	N	-0.78	S	-0.18	34	0.6
NSP1	3	9	N	-0.78	T	-0.05	13	0.73
NSP1	1	9	N	-0.78	Y	0.26	3	1.04
NSP1	1	10	E	-0.74	A	0.62	17	1.36
NSP1	1	10	E	-0.74	D	-0.9	53	-0.16
NSP1	1	10	E	-0.74	G	0.48	7	1.22
NSP1	18	10	E	-0.74	K	-1.5	7	-0.76
NSP1	8	10	E	-0.74	R	-2.53	0	-1.79
NSP1	1	10	E	-0.74	S	-0.18	6	0.56
NSP1	1	10	E	-0.74	T	-0.05	2	0.69
NSP1	9	11	K	-1.5	E	-0.74	4	0.76
NSP1	2	11	K	-1.5	N	-0.78	13	0.72
NSP1	6	11	K	-1.5	Q	-0.85	6	0.65
NSP1	2	11	K	-1.5	R	-2.53	19	-1.03
NSP1	2	12	T	-0.05	A	0.62	32	0.67
NSP1	1	12	T	-0.05	H	-0.4	1	-0.35
NSP1	81	12	T	-0.05	I	1.38	7	1.43
NSP1	1	12	T	-0.05	L	1.06	3	1.11
NSP1	4	12	T	-0.05	N	-0.78	9	-0.73
NSP1	7	12	T	-0.05	R	-2.53	1	-2.48
NSP1	1	13	H	-0.4	F	1.19	2	1.59
NSP1	1	13	H	-0.4	L	1.06	4	1.46
NSP1	1	13	H	-0.4	N	-0.78	21	-0.38
NSP1	1	13	H	-0.4	Q	-0.85	23	-0.45
NSP1	1	13	H	-0.4	R	-2.53	10	-2.13
NSP1	4	13	H	-0.4	T	-0.05	1	0.35
NSP1	8	13	H	-0.4	Y	0.26	4	0.66
NSP1	2	14	V	1.08	A	0.62	18	-0.46
NSP1	1	14	V	1.08	F	1.19	0	0.11
NSP1	4	14	V	1.08	I	1.38	33	0.3
NSP1	3	14	V	1.08	R	-2.53	1	-3.61
NSP1	3	14	V	1.08	S	-0.18	2	-1.26
NSP1	1	15	Q	-0.85	A	0.62	8	1.47
NSP1	1	15	Q	-0.85	H	-0.4	20	0.45
NSP1	1	15	Q	-0.85	K	-1.5	12	-0.65
NSP1	5	15	Q	-0.85	L	1.06	6	1.91
NSP1	8	15	Q	-0.85	N	-0.78	4	0.07
NSP1	3	15	Q	-0.85	P	0.12	8	0.97
NSP1	13	15	Q	-0.85	R	-2.53	10	-1.68
NSP1	1	15	Q	-0.85	T	-0.05	3	0.8
NSP1	1	16	L	1.06	C	0.29	0	-0.77
NSP1	45	16	L	1.06	F	1.19	6	0.13
NSP1	8	16	L	1.06	I	1.38	9	0.32
NSP1	4	16	L	1.06	P	0.12	2	-0.94
NSP1	4	16	L	1.06	R	-2.53	1	-3.59
NSP1	1	16	L	1.06	S	-0.18	1	-1.24
NSP1	51	16	L	1.06	T	-0.05	2	-1.11
NSP1	2	16	L	1.06	V	1.08	11	0.02
NSP1	48	17	S	-0.18	A	0.62	35	0.8
NSP1	70	17	S	-0.18	C	0.29	5	0.47
NSP1	1	17	S	-0.18	F	1.19	2	1.37
NSP1	1	17	S	-0.18	G	0.48	21	0.66
NSP1	36	17	S	-0.18	I	1.38	1	1.56
NSP1	14	17	S	-0.18	N	-0.78	20	-0.6
NSP1	3	17	S	-0.18	Q	-0.85	2	-0.67
NSP1	1	17	S	-0.18	R	-2.53	6	-2.35
NSP1	1	17	S	-0.18	T	-0.05	32	0.13
NSP1	1	17	S	-0.18	V	1.08	2	1.26
NSP1	2	18	L	1.06	C	0.29	0	-0.77
NSP1	9	18	L	1.06	F	1.19	6	0.13
NSP1	2	18	L	1.06	M	0.64	8	-0.42
NSP1	1	18	L	1.06	R	-2.53	1	-3.59
NSP1	1	18	L	1.06	T	-0.05	2	-1.11
NSP1	1	18	L	1.06	V	1.08	11	0.02
NSP1	3	19	P	0.12	A	0.62	22	0.5
NSP1	48	19	P	0.12	C	0.29	1	0.17
NSP1	1	19	P	0.12	G	0.48	3	0.36
NSP1	1	19	P	0.12	L	1.06	3	0.94
NSP1	3	19	P	0.12	R	-2.53	4	-2.65
NSP1	10	19	P	0.12	S	-0.18	17	-0.3
NSP1	1	19	P	0.12	T	-0.05	5	-0.17
NSP1	1	20	V	1.08	A	0.62	18	-0.46
NSP1	3	20	V	1.08	C	0.29	2	-0.79
NSP1	1	20	V	1.08	F	1.19	0	0.11
NSP1	2	20	V	1.08	G	0.48	5	-0.6
NSP1	2	20	V	1.08	I	1.38	33	0.3
NSP1	1	20	V	1.08	S	-0.18	2	-1.26
NSP1	1	20	V	1.08	T	-0.05	9	-1.13
NSP1	2	21	L	1.06	F	1.19	6	0.13
NSP1	48	21	L	1.06	H	-0.4	1	-1.46
NSP1	1	21	L	1.06	Q	-0.85	3	-1.91
NSP1	2	21	L	1.06	R	-2.53	1	-3.59
NSP1	2	21	L	1.06	S	-0.18	1	-1.24
NSP1	1	21	L	1.06	V	1.08	11	0.02
NSP1	1	21	L	1.06	Y	0.26	1	-0.8
NSP1	1	22	Q	-0.85	C	0.29	0	1.14
NSP1	2	22	Q	-0.85	E	-0.74	35	0.11
NSP1	2	22	Q	-0.85	H	-0.4	20	0.45
NSP1	2	22	Q	-0.85	K	-1.5	12	-0.65
NSP1	1	22	Q	-0.85	M	0.64	2	1.49
NSP1	1	22	Q	-0.85	N	-0.78	4	0.07
NSP1	2	22	Q	-0.85	P	0.12	8	0.97
NSP1	4	22	Q	-0.85	R	-2.53	10	-1.68
NSP1	2	22	Q	-0.85	T	-0.05	3	0.8
NSP1	7	23	V	1.08	A	0.62	18	-0.46
NSP1	1	23	V	1.08	D	-0.9	1	-1.98
NSP1	5	23	V	1.08	F	1.19	0	0.11
NSP1	2	23	V	1.08	G	0.48	5	-0.6
NSP1	8	23	V	1.08	I	1.38	33	0.3
NSP1	1	23	V	1.08	L	1.06	15	-0.02
NSP1	47	23	V	1.08	T	-0.05	9	-1.13
NSP1	1	24	R	-2.53	A	0.62	2	3.15
NSP1	2035	24	R	-2.53	C	0.29	1	2.82
NSP1	1	24	R	-2.53	E	-0.74	0	1.79
NSP1	11	24	R	-2.53	H	-0.4	8	2.13
NSP1	19	24	R	-2.53	S	-0.18	11	2.35
NSP1	3	24	R	-2.53	V	1.08	2	3.61
NSP1	10	25	D	-0.9	G	0.48	11	1.38
NSP1	12	25	D	-0.9	N	-0.78	36	0.12
NSP1	1	25	D	-0.9	P	0.12	1	1.02
NSP1	1	25	D	-0.9	Q	-0.85	5	0.05
NSP1	2	25	D	-0.9	R	-2.53	0	-1.63
NSP1	5	25	D	-0.9	T	-0.05	4	0.85
NSP1	19	25	D	-0.9	Y	0.26	0	1.16
NSP1	2	26	V	1.08	A	0.62	18	-0.46
NSP1	2	26	V	1.08	C	0.29	2	-0.79
NSP1	1	26	V	1.08	D	-0.9	1	-1.98
NSP1	1	26	V	1.08	E	-0.74	2	-1.82
NSP1	1	26	V	1.08	G	0.48	5	-0.6
NSP1	1	26	V	1.08	I	1.38	33	0.3
NSP1	3	26	V	1.08	M	0.64	4	-0.44
NSP1	1	26	V	1.08	R	-2.53	1	-3.61
NSP1	2	26	V	1.08	T	-0.05	9	-1.13
NSP1	4	26	V	1.08	W	0.81	0	-0.27
NSP1	1	27	L	1.06	A	0.62	4	-0.44
NSP1	281	27	L	1.06	F	1.19	6	0.13
NSP1	1	27	L	1.06	H	-0.4	1	-1.46
NSP1	28	27	L	1.06	I	1.38	9	0.32
NSP1	1	27	L	1.06	P	0.12	2	-0.94
NSP1	1	27	L	1.06	Q	-0.85	3	-1.91
NSP1	2	27	L	1.06	R	-2.53	1	-3.59
NSP1	1	27	L	1.06	S	-0.18	1	-1.24
NSP1	1	27	L	1.06	V	1.08	11	0.02
NSP1	24	28	V	1.08	A	0.62	18	-0.46
NSP1	1	28	V	1.08	E	-0.74	2	-1.82
NSP1	1	28	V	1.08	F	1.19	0	0.11
NSP1	97	28	V	1.08	I	1.38	33	0.3
NSP1	3	28	V	1.08	L	1.06	15	-0.02
NSP1	1	28	V	1.08	M	0.64	4	-0.44
NSP1	1	28	V	1.08	R	-2.53	1	-3.61
NSP1	4	28	V	1.08	W	0.81	0	-0.27
NSP1	1	28	V	1.08	Y	0.26	1	-0.82
NSP1	1	29	R	-2.53	A	0.62	2	3.15
NSP1	19	29	R	-2.53	C	0.29	1	2.82
NSP1	1	29	R	-2.53	G	0.48	1	3.01
NSP1	13	29	R	-2.53	H	-0.4	8	2.13
NSP1	1	29	R	-2.53	K	-1.5	37	1.03
NSP1	2	29	R	-2.53	L	1.06	1	3.59
NSP1	1	29	R	-2.53	S	-0.18	11	2.35
NSP1	1	29	R	-2.53	T	-0.05	2	2.48
NSP1	1	29	R	-2.53	V	1.08	2	3.61
NSP1	48	30	G	0.48	A	0.62	21	0.14
NSP1	8	30	G	0.48	C	0.29	0	-0.19
NSP1	48	30	G	0.48	D	-0.9	6	-1.38
NSP1	1	30	G	0.48	P	0.12	2	-0.36
NSP1	17	30	G	0.48	S	-0.18	16	-0.66
NSP1	4	30	G	0.48	V	1.08	3	0.6
NSP1	1	30	G	0.48	W	0.81	0	0.33
NSP1	1	31	F	1.19	A	0.62	2	-0.57
NSP1	7	31	F	1.19	L	1.06	13	-0.13
NSP1	2	31	F	1.19	V	1.08	1	-0.11
NSP1	3	32	G	0.48	E	-0.74	4	-1.22
NSP1	1	32	G	0.48	F	1.19	1	0.71
NSP1	2	32	G	0.48	R	-2.53	0	-3.01
NSP1	1	32	G	0.48	S	-0.18	16	-0.66
NSP1	1	32	G	0.48	T	-0.05	2	-0.53
NSP1	1	32	G	0.48	W	0.81	0	0.33
NSP1	1	33	D	-0.9	A	0.62	10	1.52
NSP1	46	33	D	-0.9	C	0.29	0	1.19
NSP1	3	33	D	-0.9	E	-0.74	56	0.16
NSP1	25	33	D	-0.9	G	0.48	11	1.38
NSP1	136	33	D	-0.9	N	-0.78	36	0.12
NSP1	1	33	D	-0.9	R	-2.53	0	-1.63
NSP1	2	33	D	-0.9	T	-0.05	4	0.85
NSP1	6	33	D	-0.9	Y	0.26	0	1.16
NSP1	1	34	S	-0.18	A	0.62	35	0.8
NSP1	12	34	S	-0.18	F	1.19	2	1.37
NSP1	3	34	S	-0.18	L	1.06	1	1.24
NSP1	3	34	S	-0.18	P	0.12	12	0.3
NSP1	1	34	S	-0.18	R	-2.53	6	-2.35
NSP1	19	34	S	-0.18	T	-0.05	32	0.13
NSP1	1	34	S	-0.18	W	0.81	1	0.99
NSP1	3	35	V	1.08	A	0.62	18	-0.46
NSP1	18	35	V	1.08	L	1.06	15	-0.02
NSP1	12	35	V	1.08	M	0.64	4	-0.44
NSP1	11	35	V	1.08	N	-0.78	1	-1.86
NSP1	2	35	V	1.08	R	-2.53	1	-3.61
NSP1	1	35	V	1.08	T	-0.05	9	-1.13
NSP1	1	35	V	1.08	W	0.81	0	-0.27
NSP1	2	36	E	-0.74	A	0.62	17	1.36
NSP1	11	36	E	-0.74	C	0.29	0	1.03
NSP1	25	36	E	-0.74	D	-0.9	53	-0.16
NSP1	3	36	E	-0.74	G	0.48	7	1.22
NSP1	2	36	E	-0.74	K	-1.5	7	-0.76
NSP1	1	36	E	-0.74	R	-2.53	0	-1.79
NSP1	1	36	E	-0.74	S	-0.18	6	0.56
NSP1	1	36	E	-0.74	V	1.08	2	1.82
NSP1	1	37	E	-0.74	A	0.62	17	1.36
NSP1	395	37	E	-0.74	D	-0.9	53	-0.16
NSP1	6	37	E	-0.74	G	0.48	7	1.22
NSP1	695	37	E	-0.74	K	-1.5	7	-0.76
NSP1	1	37	E	-0.74	L	1.06	1	1.8
NSP1	11	37	E	-0.74	T	-0.05	2	0.69
NSP1	4	37	E	-0.74	V	1.08	2	1.82
NSP1	18	38	V	1.08	A	0.62	18	-0.46
NSP1	21	38	V	1.08	F	1.19	0	0.11
NSP1	5	38	V	1.08	I	1.38	33	0.3
NSP1	12	38	V	1.08	S	-0.18	2	-1.26
NSP1	1	38	V	1.08	T	-0.05	9	-1.13
NSP1	1	39	L	1.06	F	1.19	6	0.13
NSP1	1	39	L	1.06	I	1.38	9	0.32
NSP1	4	39	L	1.06	S	-0.18	1	-1.24
NSP1	11	39	L	1.06	W	0.81	0	-0.25
NSP1	4	40	S	-0.18	A	0.62	35	0.8
NSP1	1	40	S	-0.18	K	-1.5	8	-1.32
NSP1	28	40	S	-0.18	L	1.06	1	1.24
NSP1	18	40	S	-0.18	P	0.12	12	0.3
NSP1	1	40	S	-0.18	R	-2.53	6	-2.35
NSP1	16	40	S	-0.18	T	-0.05	32	0.13
NSP1	1	40	S	-0.18	V	1.08	2	1.26
NSP1	3	41	E	-0.74	A	0.62	17	1.36
NSP1	5	41	E	-0.74	D	-0.9	53	-0.16
NSP1	5	41	E	-0.74	G	0.48	7	1.22
NSP1	23	41	E	-0.74	K	-1.5	7	-0.76
NSP1	1	41	E	-0.74	L	1.06	1	1.8
NSP1	1	41	E	-0.74	M	0.64	0	1.38
NSP1	1	41	E	-0.74	S	-0.18	6	0.56
NSP1	1	42	A	0.62	S	-0.18	28	-0.8
NSP1	7	42	A	0.62	T	-0.05	22	-0.67
NSP1	25	42	A	0.62	V	1.08	13	0.46
NSP1	70	43	R	-2.53	C	0.29	1	2.82
NSP1	29	43	R	-2.53	H	-0.4	8	2.13
NSP1	10	43	R	-2.53	L	1.06	1	3.59
NSP1	1	43	R	-2.53	P	0.12	5	2.65
NSP1	2	44	Q	-0.85	K	-1.5	12	-0.65
NSP1	1	44	Q	-0.85	L	1.06	6	1.91
NSP1	42	44	Q	-0.85	R	-2.53	10	-1.68
NSP1	1	44	Q	-0.85	S	-0.18	4	0.67
NSP1	3	44	Q	-0.85	W	0.81	0	1.66
NSP1	20	45	H	-0.4	K	-1.5	2	-1.1
NSP1	1	45	H	-0.4	L	1.06	4	1.46
NSP1	2	45	H	-0.4	Q	-0.85	23	-0.45
NSP1	5	45	H	-0.4	R	-2.53	10	-2.13
NSP1	1	45	H	-0.4	S	-0.18	2	0.22
NSP1	168	45	H	-0.4	Y	0.26	4	0.66
NSP1	41	46	L	1.06	F	1.19	6	0.13
NSP1	18	46	L	1.06	I	1.38	9	0.32
NSP1	1	46	L	1.06	P	0.12	2	-0.94
NSP1	1	46	L	1.06	T	-0.05	2	-1.11
NSP1	1	47	K	-1.5	I	1.38	2	2.88
NSP1	3	47	K	-1.5	N	-0.78	13	0.72
NSP1	7	47	K	-1.5	R	-2.53	19	-1.03
NSP1	1	47	K	-1.5	S	-0.18	7	1.32
NSP1	1	48	D	-0.9	C	0.29	0	1.19
NSP1	3	48	D	-0.9	E	-0.74	56	0.16
NSP1	1117	48	D	-0.9	G	0.48	11	1.38
NSP1	20	48	D	-0.9	K	-1.5	6	-0.6
NSP1	4	48	D	-0.9	N	-0.78	36	0.12
NSP1	1	48	D	-0.9	R	-2.53	0	-1.63
NSP1	2	48	D	-0.9	Y	0.26	0	1.16
NSP1	19	49	G	0.48	A	0.62	21	0.14
NSP1	41	49	G	0.48	C	0.29	0	-0.19
NSP1	21	49	G	0.48	D	-0.9	6	-1.38
NSP1	1	49	G	0.48	L	1.06	1	0.58
NSP1	1	49	G	0.48	P	0.12	2	-0.36
NSP1	7	49	G	0.48	S	-0.18	16	-0.66
NSP1	2	49	G	0.48	T	-0.05	2	-0.53
NSP1	1	49	G	0.48	V	1.08	3	0.6
NSP1	1	49	G	0.48	W	0.81	0	0.33
NSP1	2	50	T	-0.05	A	0.62	32	0.67
NSP1	16	50	T	-0.05	F	1.19	1	1.24
NSP1	1	50	T	-0.05	H	-0.4	1	-0.35
NSP1	14	50	T	-0.05	I	1.38	7	1.43
NSP1	1	50	T	-0.05	K	-1.5	11	-1.45
NSP1	1	50	T	-0.05	L	1.06	3	1.11
NSP1	10	50	T	-0.05	N	-0.78	9	-0.73
NSP1	1	50	T	-0.05	P	0.12	4	0.17
NSP1	4	50	T	-0.05	S	-0.18	38	-0.13
NSP1	1	50	T	-0.05	V	1.08	10	1.13
NSP1	1	50	T	-0.05	W	0.81	0	0.86
NSP1	1	51	C	0.29	F	1.19	0	0.9
NSP1	1	51	C	0.29	L	1.06	0	0.77
NSP1	1	51	C	0.29	P	0.12	1	-0.17
NSP1	2	51	C	0.29	S	-0.18	11	-0.47
NSP1	1	51	C	0.29	Y	0.26	3	-0.03
NSP1	12	52	G	0.48	C	0.29	0	-0.19
NSP1	3	52	G	0.48	D	-0.9	6	-1.38
NSP1	1	52	G	0.48	L	1.06	1	0.58
NSP1	1	52	G	0.48	Q	-0.85	1	-1.33
NSP1	36	52	G	0.48	S	-0.18	16	-0.66
NSP1	2	52	G	0.48	V	1.08	3	0.6
NSP1	1	52	G	0.48	W	0.81	0	0.33
NSP1	1	53	L	1.06	C	0.29	0	-0.77
NSP1	3	53	L	1.06	F	1.19	6	0.13
NSP1	1	53	L	1.06	I	1.38	9	0.32
NSP1	1	53	L	1.06	S	-0.18	1	-1.24
NSP1	1	53	L	1.06	V	1.08	11	0.02
NSP1	1	53	L	1.06	Y	0.26	1	-0.8
NSP1	2	54	V	1.08	A	0.62	18	-0.46
NSP1	2	54	V	1.08	E	-0.74	2	-1.82
NSP1	17	54	V	1.08	I	1.38	33	0.3
NSP1	3	54	V	1.08	L	1.06	15	-0.02
NSP1	2	54	V	1.08	S	-0.18	2	-1.26
NSP1	1	54	V	1.08	W	0.81	0	-0.27
NSP1	1	54	V	1.08	Y	0.26	1	-0.82
NSP1	4	55	E	-0.74	A	0.62	17	1.36
NSP1	46	55	E	-0.74	D	-0.9	53	-0.16
NSP1	13	55	E	-0.74	G	0.48	7	1.22
NSP1	30	55	E	-0.74	K	-1.5	7	-0.76
NSP1	1	55	E	-0.74	N	-0.78	6	-0.04
NSP1	1	55	E	-0.74	Q	-0.85	27	-0.11
NSP1	1	55	E	-0.74	R	-2.53	0	-1.79
NSP1	3	56	V	1.08	A	0.62	18	-0.46
NSP1	1	56	V	1.08	C	0.29	2	-0.79
NSP1	7	56	V	1.08	F	1.19	0	0.11
NSP1	116	56	V	1.08	I	1.38	33	0.3
NSP1	1	56	V	1.08	L	1.06	15	-0.02
NSP1	1	56	V	1.08	Y	0.26	1	-0.82
NSP1	1	57	E	-0.74	A	0.62	17	1.36
NSP1	3	57	E	-0.74	D	-0.9	53	-0.16
NSP1	220	57	E	-0.74	G	0.48	7	1.22
NSP1	65	57	E	-0.74	K	-1.5	7	-0.76
NSP1	1	57	E	-0.74	T	-0.05	2	0.69
NSP1	1	57	E	-0.74	V	1.08	2	1.82
NSP1	1	58	K	-1.5	E	-0.74	4	0.76
NSP1	1	58	K	-1.5	N	-0.78	13	0.72
NSP1	12	58	K	-1.5	R	-2.53	19	-1.03
NSP1	1	58	K	-1.5	S	-0.18	7	1.32
NSP1	1	58	K	-1.5	T	-0.05	8	1.45
NSP1	1	59	G	0.48	A	0.62	21	0.14
NSP1	32	59	G	0.48	C	0.29	0	-0.19
NSP1	10	59	G	0.48	D	-0.9	6	-1.38
NSP1	47	59	G	0.48	S	-0.18	16	-0.66
NSP1	1	59	G	0.48	V	1.08	3	0.6
NSP1	14	60	V	1.08	A	0.62	18	-0.46
NSP1	13	60	V	1.08	F	1.19	0	0.11
NSP1	2	60	V	1.08	G	0.48	5	-0.6
NSP1	231	60	V	1.08	I	1.38	33	0.3
NSP1	6	60	V	1.08	L	1.06	15	-0.02
NSP1	1	60	V	1.08	S	-0.18	2	-1.26
NSP1	3	61	L	1.06	C	0.29	0	-0.77
NSP1	6	61	L	1.06	F	1.19	6	0.13
NSP1	1	61	L	1.06	M	0.64	8	-0.42
NSP1	1	61	L	1.06	S	-0.18	1	-1.24
NSP1	2	61	L	1.06	V	1.08	11	0.02
NSP1	2	61	L	1.06	W	0.81	0	-0.25
NSP1	1	61	L	1.06	Y	0.26	1	-0.8
NSP1	5	62	P	0.12	H	-0.4	3	-0.52
NSP1	38	62	P	0.12	L	1.06	3	0.94
NSP1	63	62	P	0.12	S	-0.18	17	-0.3
NSP1	2	62	P	0.12	T	-0.05	5	-0.17
NSP1	2	62	P	0.12	V	1.08	3	0.96
NSP1	3	63	Q	-0.85	A	0.62	8	1.47
NSP1	2	63	Q	-0.85	H	-0.4	20	0.45
NSP1	1	63	Q	-0.85	K	-1.5	12	-0.65
NSP1	6	63	Q	-0.85	L	1.06	6	1.91
NSP1	22	63	Q	-0.85	N	-0.78	4	0.07
NSP1	17	63	Q	-0.85	R	-2.53	10	-1.68
NSP1	1	64	L	1.06	E	-0.74	1	-1.8
NSP1	7	64	L	1.06	F	1.19	6	0.13
NSP1	1	64	L	1.06	R	-2.53	1	-3.59
NSP1	4	65	E	-0.74	A	0.62	17	1.36
NSP1	1	65	E	-0.74	G	0.48	7	1.22
NSP1	1	65	E	-0.74	H	-0.4	1	0.34
NSP1	14	65	E	-0.74	K	-1.5	7	-0.76
NSP1	1	65	E	-0.74	L	1.06	1	1.8
NSP1	23	65	E	-0.74	N	-0.78	6	-0.04
NSP1	1	65	E	-0.74	S	-0.18	6	0.56
NSP1	2	65	E	-0.74	T	-0.05	2	0.69
NSP1	2	66	Q	-0.85	A	0.62	8	1.47
NSP1	1	66	Q	-0.85	E	-0.74	35	0.11
NSP1	4	66	Q	-0.85	H	-0.4	20	0.45
NSP1	2	66	Q	-0.85	K	-1.5	12	-0.65
NSP1	1	66	Q	-0.85	L	1.06	6	1.91
NSP1	5	66	Q	-0.85	R	-2.53	10	-1.68
NSP1	24	66	Q	-0.85	S	-0.18	4	0.67
NSP1	4	66	Q	-0.85	T	-0.05	3	0.8
NSP1	1	67	P	0.12	E	-0.74	3	-0.86
NSP1	1	67	P	0.12	H	-0.4	3	-0.52
NSP1	2	67	P	0.12	L	1.06	3	0.94
NSP1	2	67	P	0.12	R	-2.53	4	-2.65
NSP1	2	67	P	0.12	S	-0.18	17	-0.3
NSP1	3	68	Y	0.26	C	0.29	3	0.03
NSP1	4	68	Y	0.26	F	1.19	28	0.93
NSP1	1	68	Y	0.26	H	-0.4	4	-0.66
NSP1	22	68	Y	0.26	M	0.64	0	0.38
NSP1	2	68	Y	0.26	Q	-0.85	0	-1.11
NSP1	2	68	Y	0.26	R	-2.53	0	-2.79
NSP1	4	68	Y	0.26	W	0.81	1	0.55
NSP1	22	69	V	1.08	C	0.29	2	-0.79
NSP1	3	69	V	1.08	F	1.19	0	0.11
NSP1	1	69	V	1.08	I	1.38	33	0.3
NSP1	1	69	V	1.08	L	1.06	15	-0.02
NSP1	6	69	V	1.08	M	0.64	4	-0.44
NSP1	1	69	V	1.08	R	-2.53	1	-3.61
NSP1	4	70	F	1.19	I	1.38	7	0.19
NSP1	5	70	F	1.19	L	1.06	13	-0.13
NSP1	1	70	F	1.19	R	-2.53	1	-3.72
NSP1	2	70	F	1.19	S	-0.18	3	-1.37
NSP1	2	71	I	1.38	F	1.19	8	-0.19
NSP1	5	71	I	1.38	S	-0.18	2	-1.56
NSP1	5	71	I	1.38	T	-0.05	11	-1.43
NSP1	41	71	I	1.38	V	1.08	57	-0.3
NSP1	3	72	K	-1.5	E	-0.74	4	0.76
NSP1	1	72	K	-1.5	R	-2.53	19	-1.03
NSP1	1	72	K	-1.5	V	1.08	1	2.58
NSP1	1	72	K	-1.5	Y	0.26	0	1.76
NSP1	83	73	R	-2.53	C	0.29	1	2.82
NSP1	1	73	R	-2.53	F	1.19	1	3.72
NSP1	13	73	R	-2.53	H	-0.4	8	2.13
NSP1	1	73	R	-2.53	Q	-0.85	9	1.68
NSP1	23	73	R	-2.53	S	-0.18	11	2.35
NSP1	1	73	R	-2.53	T	-0.05	2	2.48
NSP1	7	74	S	-0.18	A	0.62	35	0.8
NSP1	14	74	S	-0.18	L	1.06	1	1.24
NSP1	2	74	S	-0.18	P	0.12	12	0.3
NSP1	2	74	S	-0.18	R	-2.53	6	-2.35
NSP1	2	74	S	-0.18	T	-0.05	32	0.13
NSP1	3	74	S	-0.18	W	0.81	1	0.99
NSP1	1	75	D	-0.9	A	0.62	10	1.52
NSP1	931	75	D	-0.9	E	-0.74	56	0.16
NSP1	123	75	D	-0.9	G	0.48	11	1.38
NSP1	2	75	D	-0.9	H	-0.4	3	0.5
NSP1	62	75	D	-0.9	N	-0.78	36	0.12
NSP1	5	75	D	-0.9	Y	0.26	0	1.16
NSP1	1	76	A	0.62	D	-0.9	6	-1.52
NSP1	1	76	A	0.62	G	0.48	21	-0.14
NSP1	1	76	A	0.62	P	0.12	13	-0.5
NSP1	1	76	A	0.62	Q	-0.85	3	-1.47
NSP1	13	76	A	0.62	S	-0.18	28	-0.8
NSP1	19	76	A	0.62	T	-0.05	22	-0.67
NSP1	40	76	A	0.62	V	1.08	13	0.46
NSP1	2	77	R	-2.53	L	1.06	1	3.59
NSP1	1	77	R	-2.53	N	-0.78	1	1.75
NSP1	19	77	R	-2.53	Q	-0.85	9	1.68
NSP1	6	78	T	-0.05	A	0.62	32	0.67
NSP1	39	78	T	-0.05	I	1.38	7	1.43
NSP1	1	78	T	-0.05	K	-1.5	11	-1.45
NSP1	19	78	T	-0.05	M	0.64	2	0.69
NSP1	1	78	T	-0.05	N	-0.78	9	-0.73
NSP1	1	78	T	-0.05	R	-2.53	1	-2.48
NSP1	1	78	T	-0.05	V	1.08	10	1.13
NSP1	1	79	A	0.62	E	-0.74	10	-1.36
NSP1	20	79	A	0.62	L	1.06	3	0.44
NSP1	1	79	A	0.62	R	-2.53	1	-3.15
NSP1	11	79	A	0.62	T	-0.05	22	-0.67
NSP1	11	79	A	0.62	V	1.08	13	0.46
NSP1	7	80	P	0.12	E	-0.74	3	-0.86
NSP1	1	80	P	0.12	F	1.19	0	1.07
NSP1	8	80	P	0.12	H	-0.4	3	-0.52
NSP1	1	80	P	0.12	K	-1.5	3	-1.62
NSP1	19	80	P	0.12	L	1.06	3	0.94
NSP1	1	80	P	0.12	R	-2.53	4	-2.65
NSP1	161	80	P	0.12	S	-0.18	17	-0.3
NSP1	4	80	P	0.12	T	-0.05	5	-0.17
NSP1	1	81	H	-0.4	D	-0.9	4	-0.5
NSP1	12	81	H	-0.4	E	-0.74	2	-0.34
NSP1	1	81	H	-0.4	G	0.48	1	0.88
NSP1	3	81	H	-0.4	L	1.06	4	1.46
NSP1	2	81	H	-0.4	P	0.12	5	0.52
NSP1	13	81	H	-0.4	Q	-0.85	23	-0.45
NSP1	7	81	H	-0.4	R	-2.53	10	-2.13
NSP1	1	81	H	-0.4	S	-0.18	2	0.22
NSP1	102	81	H	-0.4	Y	0.26	4	0.66
NSP1	3	82	G	0.48	C	0.29	0	-0.19
NSP1	7	82	G	0.48	D	-0.9	6	-1.38
NSP1	1	82	G	0.48	E	-0.74	4	-1.22
NSP1	3	82	G	0.48	H	-0.4	0	-0.88
NSP1	1	82	G	0.48	I	1.38	0	0.9
NSP1	16	82	G	0.48	L	1.06	1	0.58
NSP1	2	82	G	0.48	R	-2.53	0	-3.01
NSP1	103	82	G	0.48	S	-0.18	16	-0.66
NSP1	1	82	G	0.48	T	-0.05	2	-0.53
NSP1	9	82	G	0.48	V	1.08	3	0.6
NSP1	1	83	H	-0.4	A	0.62	2	1.02
NSP1	2	83	H	-0.4	D	-0.9	4	-0.5
NSP1	10	83	H	-0.4	L	1.06	4	1.46
NSP1	4	83	H	-0.4	M	0.64	0	1.04
NSP1	31	83	H	-0.4	N	-0.78	21	-0.38
NSP1	57	83	H	-0.4	R	-2.53	10	-2.13
NSP1	1	83	H	-0.4	S	-0.18	2	0.22
NSP1	2	83	H	-0.4	T	-0.05	1	0.35
NSP1	2	83	H	-0.4	V	1.08	3	1.48
NSP1	64	83	H	-0.4	Y	0.26	4	0.66
NSP1	29	84	V	1.08	C	0.29	2	-0.79
NSP1	1	84	V	1.08	D	-0.9	1	-1.98
NSP1	1	84	V	1.08	E	-0.74	2	-1.82
NSP1	2	84	V	1.08	F	1.19	0	0.11
NSP1	2	84	V	1.08	G	0.48	5	-0.6
NSP1	26	84	V	1.08	I	1.38	33	0.3
NSP1	1	84	V	1.08	K	-1.5	1	-2.58
NSP1	12	84	V	1.08	L	1.06	15	-0.02
NSP1	3	84	V	1.08	M	0.64	4	-0.44
NSP1	1	84	V	1.08	S	-0.18	2	-1.26
NSP1	4	84	V	1.08	T	-0.05	9	-1.13
NSP1	1	85	M	0.64	A	0.62	6	-0.02
NSP1	1	85	M	0.64	C	0.29	0	-0.35
NSP1	1	85	M	0.64	E	-0.74	1	-1.38
NSP1	6	85	M	0.64	H	-0.4	0	-1.04
NSP1	52	85	M	0.64	I	1.38	12	0.74
NSP1	2	85	M	0.64	K	-1.5	20	-2.14
NSP1	4	85	M	0.64	L	1.06	45	0.42
NSP1	1	85	M	0.64	N	-0.78	0	-1.42
NSP1	1	85	M	0.64	R	-2.53	4	-3.17
NSP1	4	85	M	0.64	S	-0.18	4	-0.82
NSP1	31	85	M	0.64	T	-0.05	6	-0.69
NSP1	334	85	M	0.64	V	1.08	17	0.44
NSP1	2	86	V	1.08	A	0.62	18	-0.46
NSP1	1	86	V	1.08	C	0.29	2	-0.79
NSP1	1	86	V	1.08	D	-0.9	1	-1.98
NSP1	99	86	V	1.08	F	1.19	0	0.11
NSP1	17	86	V	1.08	I	1.38	33	0.3
NSP1	7	86	V	1.08	K	-1.5	1	-2.58
NSP1	8	86	V	1.08	L	1.06	15	-0.02
NSP1	1	86	V	1.08	M	0.64	4	-0.44
NSP1	29	86	V	1.08	S	-0.18	2	-1.26
NSP1	1	86	V	1.08	T	-0.05	9	-1.13
NSP1	501	87	E	-0.74	D	-0.9	53	-0.16
NSP1	2	87	E	-0.74	G	0.48	7	1.22
NSP1	50	87	E	-0.74	K	-1.5	7	-0.76
NSP1	1	87	E	-0.74	L	1.06	1	1.8
NSP1	1	87	E	-0.74	M	0.64	0	1.38
NSP1	3	87	E	-0.74	Q	-0.85	27	-0.11
NSP1	1	87	E	-0.74	S	-0.18	6	0.56
NSP1	3	88	L	1.06	P	0.12	2	-0.94
NSP1	1	88	L	1.06	Q	-0.85	3	-1.91
NSP1	1	88	L	1.06	T	-0.05	2	-1.11
NSP1	1	88	L	1.06	V	1.08	11	0.02
NSP1	1	89	V	1.08	A	0.62	18	-0.46
NSP1	11	89	V	1.08	I	1.38	33	0.3
NSP1	3	89	V	1.08	L	1.06	15	-0.02
NSP1	1	90	A	0.62	K	-1.5	2	-2.12
NSP1	1	90	A	0.62	L	1.06	3	0.44
NSP1	2	90	A	0.62	S	-0.18	28	-0.8
NSP1	13	90	A	0.62	T	-0.05	22	-0.67
NSP1	50	90	A	0.62	V	1.08	13	0.46
NSP1	2	91	E	-0.74	A	0.62	17	1.36
NSP1	2	91	E	-0.74	D	-0.9	53	-0.16
NSP1	1	91	E	-0.74	G	0.48	7	1.22
NSP1	1	91	E	-0.74	Q	-0.85	27	-0.11
NSP1	1	91	E	-0.74	S	-0.18	6	0.56
NSP1	378	92	L	1.06	F	1.19	6	0.13
NSP1	1	92	L	1.06	H	-0.4	1	-1.46
NSP1	1	92	L	1.06	I	1.38	9	0.32
NSP1	3	92	L	1.06	P	0.12	2	-0.94
NSP1	2	93	E	-0.74	A	0.62	17	1.36
NSP1	8	93	E	-0.74	D	-0.9	53	-0.16
NSP1	9	93	E	-0.74	G	0.48	7	1.22
NSP1	44	93	E	-0.74	K	-1.5	7	-0.76
NSP1	1	93	E	-0.74	M	0.64	0	1.38
NSP1	1	93	E	-0.74	R	-2.53	0	-1.79
NSP1	15	94	G	0.48	C	0.29	0	-0.19
NSP1	6	94	G	0.48	D	-0.9	6	-1.38
NSP1	5	94	G	0.48	S	-0.18	16	-0.66
NSP1	1	94	G	0.48	W	0.81	0	0.33
NSP1	1	95	I	1.38	A	0.62	6	-0.76
NSP1	1	95	I	1.38	F	1.19	8	-0.19
NSP1	2	95	I	1.38	M	0.64	5	-0.74
NSP1	17	95	I	1.38	T	-0.05	11	-1.43
NSP1	9	95	I	1.38	V	1.08	57	-0.3
NSP1	9	96	Q	-0.85	H	-0.4	20	0.45
NSP1	1	96	Q	-0.85	K	-1.5	12	-0.65
NSP1	1	96	Q	-0.85	R	-2.53	10	-1.68
NSP1	1	96	Q	-0.85	S	-0.18	4	0.67
NSP1	1	96	Q	-0.85	Y	0.26	0	1.11
NSP1	1	97	Y	0.26	C	0.29	3	0.03
NSP1	2	97	Y	0.26	N	-0.78	4	-1.04
NSP1	1	97	Y	0.26	T	-0.05	2	-0.31
NSP1	5	98	G	0.48	C	0.29	0	-0.19
NSP1	2	98	G	0.48	D	-0.9	6	-1.38
NSP1	1	98	G	0.48	Q	-0.85	1	-1.33
NSP1	6	98	G	0.48	S	-0.18	16	-0.66
NSP1	8	98	G	0.48	V	1.08	3	0.6
NSP1	30	99	R	-2.53	C	0.29	1	2.82
NSP1	9	99	R	-2.53	H	-0.4	8	2.13
NSP1	2	99	R	-2.53	K	-1.5	37	1.03
NSP1	1	99	R	-2.53	L	1.06	1	3.59
NSP1	1	99	R	-2.53	W	0.81	2	3.34
NSP1	2	100	S	-0.18	A	0.62	35	0.8
NSP1	12	100	S	-0.18	C	0.29	5	0.47
NSP1	6	100	S	-0.18	G	0.48	21	0.66
NSP1	2	100	S	-0.18	I	1.38	1	1.56
NSP1	1	100	S	-0.18	L	1.06	1	1.24
NSP1	4	100	S	-0.18	N	-0.78	20	-0.6
NSP1	1	100	S	-0.18	T	-0.05	32	0.13
NSP1	1	101	G	0.48	C	0.29	0	-0.19
NSP1	2	101	G	0.48	D	-0.9	6	-1.38
NSP1	2	101	G	0.48	F	1.19	1	0.71
NSP1	1	101	G	0.48	Q	-0.85	1	-1.33
NSP1	1	101	G	0.48	S	-0.18	16	-0.66
NSP1	1	101	G	0.48	T	-0.05	2	-0.53
NSP1	1	101	G	0.48	V	1.08	3	0.6
NSP1	3	102	E	-0.74	A	0.62	17	1.36
NSP1	2	102	E	-0.74	D	-0.9	53	-0.16
NSP1	3	102	E	-0.74	G	0.48	7	1.22
NSP1	119	102	E	-0.74	K	-1.5	7	-0.76
NSP1	46	102	E	-0.74	Q	-0.85	27	-0.11
NSP1	2	102	E	-0.74	S	-0.18	6	0.56
NSP1	1	102	E	-0.74	V	1.08	2	1.82
NSP1	3	103	T	-0.05	A	0.62	32	0.67
NSP1	4	103	T	-0.05	I	1.38	7	1.43
NSP1	2	103	T	-0.05	P	0.12	4	0.17
NSP1	1	103	T	-0.05	R	-2.53	1	-2.48
NSP1	15	104	L	1.06	F	1.19	6	0.13
NSP1	1	104	L	1.06	H	-0.4	1	-1.46
NSP1	15	104	L	1.06	I	1.38	9	0.32
NSP1	2	104	L	1.06	P	0.12	2	-0.94
NSP1	2	104	L	1.06	V	1.08	11	0.02
NSP1	1	105	G	0.48	C	0.29	0	-0.19
NSP1	2	105	G	0.48	D	-0.9	6	-1.38
NSP1	1	105	G	0.48	F	1.19	1	0.71
NSP1	17	105	G	0.48	S	-0.18	16	-0.66
NSP1	1	105	G	0.48	V	1.08	3	0.6
NSP1	20	106	V	1.08	A	0.62	18	-0.46
NSP1	6	106	V	1.08	F	1.19	0	0.11
NSP1	1	106	V	1.08	G	0.48	5	-0.6
NSP1	13	106	V	1.08	I	1.38	33	0.3
NSP1	112	107	L	1.06	F	1.19	6	0.13
NSP1	1	107	L	1.06	I	1.38	9	0.32
NSP1	3	107	L	1.06	V	1.08	11	0.02
NSP1	3	108	V	1.08	A	0.62	18	-0.46
NSP1	4	108	V	1.08	F	1.19	0	0.11
NSP1	24	108	V	1.08	I	1.38	33	0.3
NSP1	1	108	V	1.08	R	-2.53	1	-3.61
NSP1	5	109	P	0.12	H	-0.4	3	-0.52
NSP1	3	109	P	0.12	L	1.06	3	0.94
NSP1	2	109	P	0.12	R	-2.53	4	-2.65
NSP1	5	109	P	0.12	S	-0.18	17	-0.3
NSP1	1	109	P	0.12	T	-0.05	5	-0.17
NSP1	3	110	H	-0.4	L	1.06	4	1.46
NSP1	9	110	H	-0.4	Q	-0.85	23	-0.45
NSP1	6	110	H	-0.4	R	-2.53	10	-2.13
NSP1	1	110	H	-0.4	V	1.08	3	1.48
NSP1	1788	110	H	-0.4	Y	0.26	4	0.66
NSP1	20	111	V	1.08	A	0.62	18	-0.46
NSP1	22	111	V	1.08	E	-0.74	2	-1.82
NSP1	8	111	V	1.08	I	1.38	33	0.3
NSP1	56	111	V	1.08	L	1.06	15	-0.02
NSP1	50	111	V	1.08	M	0.64	4	-0.44
NSP1	42	112	G	0.48	C	0.29	0	-0.19
NSP1	17	112	G	0.48	D	-0.9	6	-1.38
NSP1	1	112	G	0.48	K	-1.5	2	-1.98
NSP1	44	112	G	0.48	S	-0.18	16	-0.66
NSP1	12	112	G	0.48	V	1.08	3	0.6
NSP1	2	113	E	-0.74	A	0.62	17	1.36
NSP1	7	113	E	-0.74	D	-0.9	53	-0.16
NSP1	5	113	E	-0.74	G	0.48	7	1.22
NSP1	4	113	E	-0.74	K	-1.5	7	-0.76
NSP1	2	113	E	-0.74	S	-0.18	6	0.56
NSP1	7	113	E	-0.74	T	-0.05	2	0.69
NSP1	8	114	I	1.38	A	0.62	6	-0.76
NSP1	241	114	I	1.38	L	1.06	22	-0.32
NSP1	20	114	I	1.38	M	0.64	5	-0.74
NSP1	3	114	I	1.38	R	-2.53	3	-3.91
NSP1	120	114	I	1.38	T	-0.05	11	-1.43
NSP1	82	114	I	1.38	V	1.08	57	-0.3
NSP1	11	115	P	0.12	L	1.06	3	0.94
NSP1	8	115	P	0.12	S	-0.18	17	-0.3
NSP1	1	115	P	0.12	T	-0.05	5	-0.17
NSP1	2	115	P	0.12	V	1.08	3	0.96
NSP1	5	116	V	1.08	A	0.62	18	-0.46
NSP1	1	116	V	1.08	C	0.29	2	-0.79
NSP1	1	116	V	1.08	E	-0.74	2	-1.82
NSP1	8	116	V	1.08	I	1.38	33	0.3
NSP1	6	116	V	1.08	L	1.06	15	-0.02
NSP1	53	116	V	1.08	M	0.64	4	-0.44
NSP1	4	117	A	0.62	D	-0.9	6	-1.52
NSP1	1	117	A	0.62	G	0.48	21	-0.14
NSP1	1	117	A	0.62	I	1.38	2	0.76
NSP1	2	117	A	0.62	M	0.64	1	0.02
NSP1	3	117	A	0.62	P	0.12	13	-0.5
NSP1	13	117	A	0.62	S	-0.18	28	-0.8
NSP1	17	117	A	0.62	T	-0.05	22	-0.67
NSP1	23	117	A	0.62	V	1.08	13	0.46
NSP1	43	118	Y	0.26	C	0.29	3	0.03
NSP1	1	118	Y	0.26	D	-0.9	0	-1.16
NSP1	21	118	Y	0.26	H	-0.4	4	-0.66
NSP1	1	118	Y	0.26	I	1.38	1	1.12
NSP1	1	118	Y	0.26	N	-0.78	4	-1.04
NSP1	1	118	Y	0.26	V	1.08	2	0.82
NSP1	3	118	Y	0.26	W	0.81	1	0.55
NSP1	2	119	R	-2.53	A	0.62	2	3.15
NSP1	27	119	R	-2.53	C	0.29	1	2.82
NSP1	29	119	R	-2.53	H	-0.4	8	2.13
NSP1	2	119	R	-2.53	L	1.06	1	3.59
NSP1	1	119	R	-2.53	P	0.12	5	2.65
NSP1	1	119	R	-2.53	S	-0.18	11	2.35
NSP1	1	119	R	-2.53	T	-0.05	2	2.48
NSP1	1	120	K	-1.5	A	0.62	2	2.12
NSP1	2	120	K	-1.5	E	-0.74	4	0.76
NSP1	502	120	K	-1.5	N	-0.78	13	0.72
NSP1	2	120	K	-1.5	R	-2.53	19	-1.03
NSP1	1	120	K	-1.5	T	-0.05	8	1.45
NSP1	1	121	V	1.08	A	0.62	18	-0.46
NSP1	1	121	V	1.08	D	-0.9	1	-1.98
NSP1	23	121	V	1.08	F	1.19	0	0.11
NSP1	67	121	V	1.08	I	1.38	33	0.3
NSP1	1	121	V	1.08	P	0.12	2	-0.96
NSP1	1	121	V	1.08	W	0.81	0	-0.27
NSP1	47	122	L	1.06	F	1.19	6	0.13
NSP1	3	122	L	1.06	I	1.38	9	0.32
NSP1	1	122	L	1.06	P	0.12	2	-0.94
NSP1	1	122	L	1.06	R	-2.53	1	-3.59
NSP1	3	122	L	1.06	V	1.08	11	0.02
NSP1	1	123	L	1.06	E	-0.74	1	-1.8
NSP1	22	123	L	1.06	F	1.19	6	0.13
NSP1	7	123	L	1.06	I	1.38	9	0.32
NSP1	1	123	L	1.06	W	0.81	0	-0.25
NSP1	187	124	R	-2.53	C	0.29	1	2.82
NSP1	1	124	R	-2.53	G	0.48	1	3.01
NSP1	4	124	R	-2.53	H	-0.4	8	2.13
NSP1	1	124	R	-2.53	K	-1.5	37	1.03
NSP1	3	124	R	-2.53	L	1.06	1	3.59
NSP1	1	124	R	-2.53	P	0.12	5	2.65
NSP1	2	124	R	-2.53	V	1.08	2	3.61
NSP1	1	124	R	-2.53	Y	0.26	0	2.79
NSP1	1	125	K	-1.5	E	-0.74	4	0.76
NSP1	2	125	K	-1.5	L	1.06	2	2.56
NSP1	2	125	K	-1.5	M	0.64	4	2.14
NSP1	2	125	K	-1.5	N	-0.78	13	0.72
NSP1	6	125	K	-1.5	R	-2.53	19	-1.03
NSP1	1	125	K	-1.5	T	-0.05	8	1.45
NSP1	1	125	K	-1.5	V	1.08	1	2.58
NSP1	1	126	N	-0.78	D	-0.9	42	-0.12
NSP1	1	126	N	-0.78	R	-2.53	1	-1.75
NSP1	239	126	N	-0.78	S	-0.18	34	0.6
NSP1	1	126	N	-0.78	T	-0.05	13	0.73
NSP1	1	126	N	-0.78	Y	0.26	3	1.04
NSP1	1	127	G	0.48	A	0.62	21	0.14
NSP1	1	127	G	0.48	D	-0.9	6	-1.38
NSP1	1	127	G	0.48	F	1.19	1	0.71
NSP1	4	127	G	0.48	S	-0.18	16	-0.66
NSP1	1	127	G	0.48	V	1.08	3	0.6
NSP1	5	128	N	-0.78	D	-0.9	42	-0.12
NSP1	16	128	N	-0.78	S	-0.18	34	0.6
NSP1	1	129	K	-1.5	L	1.06	2	2.56
NSP1	9	129	K	-1.5	N	-0.78	13	0.72
NSP1	1	129	K	-1.5	R	-2.53	19	-1.03
NSP1	3	130	G	0.48	E	-0.74	4	-1.22
NSP1	5	130	G	0.48	R	-2.53	0	-3.01
NSP1	2	130	G	0.48	V	1.08	3	0.6
NSP1	1	131	A	0.62	P	0.12	13	-0.5
NSP1	2	131	A	0.62	S	-0.18	28	-0.8
NSP1	6	131	A	0.62	T	-0.05	22	-0.67
NSP1	30	131	A	0.62	V	1.08	13	0.46
NSP1	1	132	G	0.48	A	0.62	21	0.14
NSP1	2	132	G	0.48	C	0.29	0	-0.19
NSP1	2	132	G	0.48	D	-0.9	6	-1.38
NSP1	1	132	G	0.48	E	-0.74	4	-1.22
NSP1	4	132	G	0.48	S	-0.18	16	-0.66
NSP1	2	132	G	0.48	V	1.08	3	0.6
NSP1	20	133	G	0.48	C	0.29	0	-0.19
NSP1	3	133	G	0.48	D	-0.9	6	-1.38
NSP1	1	133	G	0.48	L	1.06	1	0.58
NSP1	2	133	G	0.48	S	-0.18	16	-0.66
NSP1	2	133	G	0.48	V	1.08	3	0.6
NSP1	1	134	H	-0.4	N	-0.78	21	-0.38
NSP1	1	134	H	-0.4	Q	-0.85	23	-0.45
NSP1	4	134	H	-0.4	R	-2.53	10	-2.13
NSP1	5	134	H	-0.4	Y	0.26	4	0.66
NSP1	1	135	S	-0.18	C	0.29	5	0.47
NSP1	1	135	S	-0.18	G	0.48	21	0.66
NSP1	1	135	S	-0.18	H	-0.4	1	-0.22
NSP1	4	135	S	-0.18	I	1.38	1	1.56
NSP1	68	135	S	-0.18	N	-0.78	20	-0.6
NSP1	6	135	S	-0.18	R	-2.53	6	-2.35
NSP1	2	136	Y	0.26	C	0.29	3	0.03
NSP1	1	136	Y	0.26	D	-0.9	0	-1.16
NSP1	4	136	Y	0.26	H	-0.4	4	-0.66
NSP1	1	136	Y	0.26	S	-0.18	2	-0.44
NSP1	4	137	G	0.48	A	0.62	21	0.14
NSP1	4	137	G	0.48	C	0.29	0	-0.19
NSP1	44	137	G	0.48	D	-0.9	6	-1.38
NSP1	1	137	G	0.48	R	-2.53	0	-3.01
NSP1	13	137	G	0.48	S	-0.18	16	-0.66
NSP1	9	137	G	0.48	V	1.08	3	0.6
NSP1	1	137	G	0.48	Y	0.26	0	-0.22
NSP1	1	138	A	0.62	G	0.48	21	-0.14
NSP1	1	138	A	0.62	P	0.12	13	-0.5
NSP1	7	138	A	0.62	S	-0.18	28	-0.8
NSP1	130	138	A	0.62	T	-0.05	22	-0.67
NSP1	75	138	A	0.62	V	1.08	13	0.46
NSP1	3	139	D	-0.9	A	0.62	10	1.52
NSP1	1	139	D	-0.9	E	-0.74	56	0.16
NSP1	103	139	D	-0.9	G	0.48	11	1.38
NSP1	91	139	D	-0.9	N	-0.78	36	0.12
NSP1	1	139	D	-0.9	S	-0.18	7	0.72
NSP1	25	139	D	-0.9	Y	0.26	0	1.16
NSP1	1	140	L	1.06	D	-0.9	0	-1.96
NSP1	2	140	L	1.06	I	1.38	9	0.32
NSP1	1	140	L	1.06	P	0.12	2	-0.94
NSP1	1	140	L	1.06	Q	-0.85	3	-1.91
NSP1	1	140	L	1.06	V	1.08	11	0.02
NSP1	4	141	K	-1.5	A	0.62	2	2.12
NSP1	4	141	K	-1.5	E	-0.74	4	0.76
NSP1	17	141	K	-1.5	N	-0.78	13	0.72
NSP1	4	141	K	-1.5	P	0.12	2	1.62
NSP1	41	141	K	-1.5	R	-2.53	19	-1.03
NSP1	5	142	S	-0.18	A	0.62	35	0.8
NSP1	428	142	S	-0.18	L	1.06	1	1.24
NSP1	53	142	S	-0.18	P	0.12	12	0.3
NSP1	1	143	F	1.19	C	0.29	0	-0.9
NSP1	1	143	F	1.19	I	1.38	7	0.19
NSP1	39	143	F	1.19	L	1.06	13	-0.13
NSP1	1	143	F	1.19	N	-0.78	1	-1.97
NSP1	5	143	F	1.19	S	-0.18	3	-1.37
NSP1	1	143	F	1.19	T	-0.05	1	-1.24
NSP1	1063	144	D	-0.9	A	0.62	10	1.52
NSP1	10	144	D	-0.9	E	-0.74	56	0.16
NSP1	5	144	D	-0.9	G	0.48	11	1.38
NSP1	4	144	D	-0.9	H	-0.4	3	0.5
NSP1	9	144	D	-0.9	N	-0.78	36	0.12
NSP1	2	144	D	-0.9	T	-0.05	4	0.85
NSP1	250	144	D	-0.9	Y	0.26	0	1.16
NSP1	2	145	L	1.06	F	1.19	6	0.13
NSP1	28	145	L	1.06	I	1.38	9	0.32
NSP1	69	146	G	0.48	C	0.29	0	-0.19
NSP1	8	146	G	0.48	D	-0.9	6	-1.38
NSP1	2	146	G	0.48	R	-2.53	0	-3.01
NSP1	30	146	G	0.48	S	-0.18	16	-0.66
NSP1	3	146	G	0.48	V	1.08	3	0.6
NSP1	3	147	D	-0.9	E	-0.74	56	0.16
NSP1	194	147	D	-0.9	G	0.48	11	1.38
NSP1	75	147	D	-0.9	N	-0.78	36	0.12
NSP1	1	147	D	-0.9	V	1.08	1	1.98
NSP1	8	147	D	-0.9	Y	0.26	0	1.16
NSP1	1	148	E	-0.74	A	0.62	17	1.36
NSP1	16	148	E	-0.74	D	-0.9	53	-0.16
NSP1	4	148	E	-0.74	G	0.48	7	1.22
NSP1	12	148	E	-0.74	K	-1.5	7	-0.76
NSP1	14	149	L	1.06	F	1.19	6	0.13
NSP1	1	149	L	1.06	H	-0.4	1	-1.46
NSP1	12	149	L	1.06	I	1.38	9	0.32
NSP1	3	149	L	1.06	P	0.12	2	-0.94
NSP1	5	149	L	1.06	R	-2.53	1	-3.59
NSP1	3	150	G	0.48	A	0.62	21	0.14
NSP1	65	150	G	0.48	C	0.29	0	-0.19
NSP1	12	150	G	0.48	D	-0.9	6	-1.38
NSP1	15	150	G	0.48	S	-0.18	16	-0.66
NSP1	17	150	G	0.48	V	1.08	3	0.6
NSP1	58	151	T	-0.05	A	0.62	32	0.67
NSP1	1	151	T	-0.05	F	1.19	1	1.24
NSP1	1	151	T	-0.05	G	0.48	3	0.53
NSP1	5	151	T	-0.05	I	1.38	7	1.43
NSP1	1	151	T	-0.05	N	-0.78	9	-0.73
NSP1	1	152	D	-0.9	A	0.62	10	1.52
NSP1	7	152	D	-0.9	G	0.48	11	1.38
NSP1	1	152	D	-0.9	V	1.08	1	1.98
NSP1	1	152	D	-0.9	Y	0.26	0	1.16
NSP1	1	153	P	0.12	G	0.48	3	0.36
NSP1	3	153	P	0.12	H	-0.4	3	-0.52
NSP1	9	153	P	0.12	L	1.06	3	0.94
NSP1	13	153	P	0.12	S	-0.18	17	-0.3
NSP1	2	153	P	0.12	T	-0.05	5	-0.17
NSP1	2	154	Y	0.26	F	1.19	28	0.93
NSP1	1	154	Y	0.26	H	-0.4	4	-0.66
NSP1	1	154	Y	0.26	I	1.38	1	1.12
NSP1	1	154	Y	0.26	N	-0.78	4	-1.04
NSP1	1	154	Y	0.26	W	0.81	1	0.55
NSP1	4	155	E	-0.74	A	0.62	17	1.36
NSP1	4	155	E	-0.74	D	-0.9	53	-0.16
NSP1	6	155	E	-0.74	G	0.48	7	1.22
NSP1	3	155	E	-0.74	Q	-0.85	27	-0.11
NSP1	3	155	E	-0.74	V	1.08	2	1.82
NSP1	4	156	D	-0.9	A	0.62	10	1.52
NSP1	6	156	D	-0.9	G	0.48	11	1.38
NSP1	2	156	D	-0.9	H	-0.4	3	0.5
NSP1	1	156	D	-0.9	K	-1.5	6	-0.6
NSP1	7	156	D	-0.9	N	-0.78	36	0.12
NSP1	3	156	D	-0.9	Y	0.26	0	1.16
NSP1	9	157	F	1.19	L	1.06	13	-0.13
NSP1	4	157	F	1.19	R	-2.53	1	-3.72
NSP1	1	157	F	1.19	S	-0.18	3	-1.37
NSP1	1	157	F	1.19	V	1.08	1	-0.11
NSP1	1	157	F	1.19	Y	0.26	21	-0.93
NSP1	2	158	Q	-0.85	H	-0.4	20	0.45
NSP1	1	158	Q	-0.85	P	0.12	8	0.97
NSP1	5	158	Q	-0.85	R	-2.53	10	-1.68
NSP1	6	159	E	-0.74	D	-0.9	53	-0.16
NSP1	2	159	E	-0.74	G	0.48	7	1.22
NSP1	9	159	E	-0.74	K	-1.5	7	-0.76
NSP1	4	159	E	-0.74	R	-2.53	0	-1.79
NSP1	4	160	N	-0.78	A	0.62	9	1.4
NSP1	5	160	N	-0.78	K	-1.5	25	-0.72
NSP1	1	160	N	-0.78	S	-0.18	34	0.6
NSP1	15	160	N	-0.78	T	-0.05	13	0.73
NSP1	3	161	W	0.81	C	0.29	0	-0.52
NSP1	1	161	W	0.81	G	0.48	0	-0.33
NSP1	2	161	W	0.81	L	1.06	4	0.25
NSP1	1	162	N	-0.78	C	0.29	0	1.07
NSP1	60	162	N	-0.78	D	-0.9	42	-0.12
NSP1	6	162	N	-0.78	H	-0.4	18	0.38
NSP1	3	162	N	-0.78	L	1.06	3	1.84
NSP1	2	162	N	-0.78	S	-0.18	34	0.6
NSP1	1	162	N	-0.78	T	-0.05	13	0.73
NSP1	1	162	N	-0.78	Y	0.26	3	1.04
NSP1	27	163	T	-0.05	I	1.38	7	1.43
NSP1	1	163	T	-0.05	K	-1.5	11	-1.45
NSP1	1	163	T	-0.05	L	1.06	3	1.11
NSP1	1	163	T	-0.05	P	0.12	4	0.17
NSP1	3	164	K	-1.5	A	0.62	2	2.12
NSP1	1	164	K	-1.5	C	0.29	0	1.79
NSP1	1	164	K	-1.5	I	1.38	2	2.88
NSP1	1	164	K	-1.5	N	-0.78	13	0.72
NSP1	1	164	K	-1.5	S	-0.18	7	1.32
NSP1	1	165	H	-0.4	I	1.38	0	1.78
NSP1	4	165	H	-0.4	L	1.06	4	1.46
NSP1	1	165	H	-0.4	M	0.64	0	1.04
NSP1	1	165	H	-0.4	P	0.12	5	0.52
NSP1	3	165	H	-0.4	R	-2.53	10	-2.13
NSP1	22	165	H	-0.4	Y	0.26	4	0.66
NSP1	1	166	S	-0.18	A	0.62	35	0.8
NSP1	2	166	S	-0.18	C	0.29	5	0.47
NSP1	1	166	S	-0.18	F	1.19	2	1.37
NSP1	602	166	S	-0.18	G	0.48	21	0.66
NSP1	1	166	S	-0.18	I	1.38	1	1.56
NSP1	18	166	S	-0.18	N	-0.78	20	-0.6
NSP1	2	166	S	-0.18	R	-2.53	6	-2.35
NSP1	2	166	S	-0.18	V	1.08	2	1.26
NSP1	1	167	S	-0.18	C	0.29	5	0.47
NSP1	1	167	S	-0.18	F	1.19	2	1.37
NSP1	4	167	S	-0.18	G	0.48	21	0.66
NSP1	1	167	S	-0.18	I	1.38	1	1.56
NSP1	4	167	S	-0.18	N	-0.78	20	-0.6
NSP1	2	167	S	-0.18	R	-2.53	6	-2.35
NSP1	1	167	S	-0.18	T	-0.05	32	0.13
NSP1	1	167	S	-0.18	V	1.08	2	1.26
NSP1	3	168	G	0.48	D	-0.9	6	-1.38
NSP1	1	168	G	0.48	I	1.38	0	0.9
NSP1	1	168	G	0.48	R	-2.53	0	-3.01
NSP1	3	168	G	0.48	S	-0.18	16	-0.66
NSP1	2	168	G	0.48	T	-0.05	2	-0.53
NSP1	3	168	G	0.48	V	1.08	3	0.6
NSP1	19	169	V	1.08	A	0.62	18	-0.46
NSP1	1	169	V	1.08	F	1.19	0	0.11
NSP1	4	169	V	1.08	I	1.38	33	0.3
NSP1	1	169	V	1.08	L	1.06	15	-0.02
NSP1	3	170	T	-0.05	A	0.62	32	0.67
NSP1	54	170	T	-0.05	I	1.38	7	1.43
NSP1	6	170	T	-0.05	N	-0.78	9	-0.73
NSP1	1	170	T	-0.05	P	0.12	4	0.17
NSP1	1	171	R	-2.53	A	0.62	2	3.15
NSP1	2	171	R	-2.53	C	0.29	1	2.82
NSP1	4	171	R	-2.53	H	-0.4	8	2.13
NSP1	3	171	R	-2.53	K	-1.5	37	1.03
NSP1	1	171	R	-2.53	L	1.06	1	3.59
NSP1	2	171	R	-2.53	V	1.08	2	3.61
NSP1	4	172	E	-0.74	G	0.48	7	1.22
NSP1	2	172	E	-0.74	K	-1.5	7	-0.76
NSP1	2	172	E	-0.74	N	-0.78	6	-0.04
NSP1	1	172	E	-0.74	P	0.12	3	0.86
NSP1	1	172	E	-0.74	Q	-0.85	27	-0.11
NSP1	1	172	E	-0.74	S	-0.18	6	0.56
NSP1	5	173	L	1.06	F	1.19	6	0.13
NSP1	2	173	L	1.06	H	-0.4	1	-1.46
NSP1	2	173	L	1.06	I	1.38	9	0.32
NSP1	18	173	L	1.06	P	0.12	2	-0.94
NSP1	2	173	L	1.06	S	-0.18	1	-1.24
NSP1	1	173	L	1.06	V	1.08	11	0.02
NSP1	2	174	M	0.64	C	0.29	0	-0.35
NSP1	14	174	M	0.64	I	1.38	12	0.74
NSP1	16	174	M	0.64	K	-1.5	20	-2.14
NSP1	3	174	M	0.64	L	1.06	45	0.42
NSP1	6	174	M	0.64	V	1.08	17	0.44
NSP1	13	174	M	0.64	W	0.81	0	0.17
NSP1	4	175	R	-2.53	A	0.62	2	3.15
NSP1	21	175	R	-2.53	C	0.29	1	2.82
NSP1	1	175	R	-2.53	G	0.48	1	3.01
NSP1	5	175	R	-2.53	H	-0.4	8	2.13
NSP1	2	175	R	-2.53	V	1.08	2	3.61
NSP1	2	176	E	-0.74	A	0.62	17	1.36
NSP1	6	176	E	-0.74	D	-0.9	53	-0.16
NSP1	6	176	E	-0.74	G	0.48	7	1.22
NSP1	4	176	E	-0.74	I	1.38	2	2.12
NSP1	3	176	E	-0.74	K	-1.5	7	-0.76
NSP1	13	176	E	-0.74	L	1.06	1	1.8
NSP1	1	176	E	-0.74	N	-0.78	6	-0.04
NSP1	2	176	E	-0.74	S	-0.18	6	0.56
NSP1	7	176	E	-0.74	V	1.08	2	1.82
NSP1	19	177	L	1.06	F	1.19	6	0.13
NSP1	2	177	L	1.06	I	1.38	9	0.32
NSP1	14	177	L	1.06	R	-2.53	1	-3.59
NSP1	1	177	L	1.06	T	-0.05	2	-1.11
NSP1	4	177	L	1.06	V	1.08	11	0.02
NSP1	14	178	N	-0.78	G	0.48	12	1.26
NSP1	14	178	N	-0.78	K	-1.5	25	-0.72
NSP1	24	178	N	-0.78	S	-0.18	34	0.6
NSP1	6	178	N	-0.78	T	-0.05	13	0.73
NSP1	4	179	G	0.48	A	0.62	21	0.14
NSP1	2	179	G	0.48	E	-0.74	4	-1.22
NSP1	3	179	G	0.48	R	-2.53	0	-3.01
NSP1	1	179	G	0.48	V	1.08	3	0.6
NSP1	4	180	G	0.48	P	0.12	2	-0.36
NSP1	1	180	G	0.48	V	1.08	3	0.6
NSP2	1	1	A	0.62	H	-0.4	1	-1.02
NSP2	1	1	A	0.62	P	0.12	13	-0.5
NSP2	3	1	A	0.62	S	-0.18	28	-0.8
NSP2	199	1	A	0.62	T	-0.05	22	-0.67
NSP2	15	1	A	0.62	V	1.08	13	0.46
NSP2	23	2	Y	0.26	C	0.29	3	0.03
NSP2	2	2	Y	0.26	F	1.19	28	0.93
NSP2	157	2	Y	0.26	H	-0.4	4	-0.66
NSP2	13	2	Y	0.26	N	-0.78	4	-1.04
NSP2	1	2	Y	0.26	V	1.08	2	0.82
NSP2	5	3	T	-0.05	A	0.62	32	0.67
NSP2	186	3	T	-0.05	I	1.38	7	1.43
NSP2	1	3	T	-0.05	M	0.64	2	0.69
NSP2	3	3	T	-0.05	N	-0.78	9	-0.73
NSP2	380	4	R	-2.53	C	0.29	1	2.82
NSP2	25	4	R	-2.53	H	-0.4	8	2.13
NSP2	3	4	R	-2.53	L	1.06	1	3.59
NSP2	2	4	R	-2.53	S	-0.18	11	2.35
NSP2	1	5	Y	0.26	A	0.62	2	0.36
NSP2	1	5	Y	0.26	C	0.29	3	0.03
NSP2	1	5	Y	0.26	F	1.19	28	0.93
NSP2	10	5	Y	0.26	H	-0.4	4	-0.66
NSP2	1	5	Y	0.26	L	1.06	2	0.8
NSP2	5	6	V	1.08	I	1.38	33	0.3
NSP2	1	6	V	1.08	M	0.64	4	-0.44
NSP2	1	7	D	-0.9	K	-1.5	6	-0.6
NSP2	2	7	D	-0.9	S	-0.18	7	0.72
NSP2	1	7	D	-0.9	Y	0.26	0	1.16
NSP2	3	8	N	-0.78	D	-0.9	42	-0.12
NSP2	1	8	N	-0.78	G	0.48	12	1.26
NSP2	2	8	N	-0.78	I	1.38	3	2.16
NSP2	2	8	N	-0.78	K	-1.5	25	-0.72
NSP2	1	8	N	-0.78	L	1.06	3	1.84
NSP2	1	8	N	-0.78	S	-0.18	34	0.6
NSP2	1	9	N	-0.78	H	-0.4	18	0.38
NSP2	2	9	N	-0.78	K	-1.5	25	-0.72
NSP2	2	9	N	-0.78	Q	-0.85	4	-0.07
NSP2	96	9	N	-0.78	S	-0.18	34	0.6
NSP2	1	9	N	-0.78	T	-0.05	13	0.73
NSP2	1	10	F	1.19	A	0.62	2	-0.57
NSP2	2	10	F	1.19	C	0.29	0	-0.9
NSP2	4	10	F	1.19	I	1.38	7	0.19
NSP2	1822	10	F	1.19	L	1.06	13	-0.13
NSP2	3	10	F	1.19	S	-0.18	3	-1.37
NSP2	1	10	F	1.19	T	-0.05	1	-1.24
NSP2	2	11	C	0.29	F	1.19	0	0.9
NSP2	3	11	C	0.29	L	1.06	0	0.77
NSP2	1	11	C	0.29	S	-0.18	11	-0.47
NSP2	1	11	C	0.29	Y	0.26	3	-0.03
NSP2	7	12	G	0.48	C	0.29	0	-0.19
NSP2	58	12	G	0.48	D	-0.9	6	-1.38
NSP2	30	12	G	0.48	S	-0.18	16	-0.66
NSP2	2	12	G	0.48	W	0.81	0	0.33
NSP2	1	13	P	0.12	F	1.19	0	1.07
NSP2	7	13	P	0.12	H	-0.4	3	-0.52
NSP2	202	13	P	0.12	L	1.06	3	0.94
NSP2	50	13	P	0.12	S	-0.18	17	-0.3
NSP2	1	13	P	0.12	T	-0.05	5	-0.17
NSP2	9	14	D	-0.9	A	0.62	10	1.52
NSP2	21	14	D	-0.9	E	-0.74	56	0.16
NSP2	1	14	D	-0.9	H	-0.4	3	0.5
NSP2	8	14	D	-0.9	N	-0.78	36	0.12
NSP2	13	14	D	-0.9	Y	0.26	0	1.16
NSP2	5	15	G	0.48	C	0.29	0	-0.19
NSP2	2	15	G	0.48	D	-0.9	6	-1.38
NSP2	1	15	G	0.48	N	-0.78	6	-1.26
NSP2	1	15	G	0.48	S	-0.18	16	-0.66
NSP2	1	15	G	0.48	V	1.08	3	0.6
NSP2	1	15	G	0.48	W	0.81	0	0.33
NSP2	1	16	Y	0.26	C	0.29	3	0.03
NSP2	20	16	Y	0.26	H	-0.4	4	-0.66
NSP2	1	16	Y	0.26	L	1.06	2	0.8
NSP2	14	16	Y	0.26	N	-0.78	4	-1.04
NSP2	1	16	Y	0.26	W	0.81	1	0.55
NSP2	8	17	P	0.12	H	-0.4	3	-0.52
NSP2	5	17	P	0.12	L	1.06	3	0.94
NSP2	281	17	P	0.12	S	-0.18	17	-0.3
NSP2	2	17	P	0.12	T	-0.05	5	-0.17
NSP2	20	18	L	1.06	F	1.19	6	0.13
NSP2	1	18	L	1.06	H	-0.4	1	-1.46
NSP2	1	18	L	1.06	I	1.38	9	0.32
NSP2	1	18	L	1.06	R	-2.53	1	-3.59
NSP2	1	18	L	1.06	Y	0.26	1	-0.8
NSP2	1	19	E	-0.74	A	0.62	17	1.36
NSP2	14	19	E	-0.74	D	-0.9	53	-0.16
NSP2	7	19	E	-0.74	G	0.48	7	1.22
NSP2	13	19	E	-0.74	K	-1.5	7	-0.76
NSP2	1	19	E	-0.74	L	1.06	1	1.8
NSP2	1	19	E	-0.74	R	-2.53	0	-1.79
NSP2	20	19	E	-0.74	V	1.08	2	1.82
NSP2	2	20	C	0.29	F	1.19	0	0.9
NSP2	1	20	C	0.29	L	1.06	0	0.77
NSP2	1	20	C	0.29	T	-0.05	1	-0.34
NSP2	5	21	I	1.38	F	1.19	8	-0.19
NSP2	1	21	I	1.38	L	1.06	22	-0.32
NSP2	1	21	I	1.38	T	-0.05	11	-1.43
NSP2	22	21	I	1.38	V	1.08	57	-0.3
NSP2	2	22	K	-1.5	E	-0.74	4	0.76
NSP2	12	22	K	-1.5	N	-0.78	13	0.72
NSP2	11	22	K	-1.5	R	-2.53	19	-1.03
NSP2	4	22	K	-1.5	T	-0.05	8	1.45
NSP2	5	23	D	-0.9	E	-0.74	56	0.16
NSP2	21	23	D	-0.9	G	0.48	11	1.38
NSP2	6	23	D	-0.9	H	-0.4	3	0.5
NSP2	1	23	D	-0.9	L	1.06	0	1.96
NSP2	286	23	D	-0.9	N	-0.78	36	0.12
NSP2	531	23	D	-0.9	Y	0.26	0	1.16
NSP2	248	24	L	1.06	F	1.19	6	0.13
NSP2	3	24	L	1.06	H	-0.4	1	-1.46
NSP2	39	24	L	1.06	I	1.38	9	0.32
NSP2	1	24	L	1.06	V	1.08	11	0.02
NSP2	1	25	L	1.06	A	0.62	4	-0.44
NSP2	1	25	L	1.06	I	1.38	9	0.32
NSP2	1	25	L	1.06	Y	0.26	1	-0.8
NSP2	3	26	A	0.62	E	-0.74	10	-1.36
NSP2	1	26	A	0.62	L	1.06	3	0.44
NSP2	10	26	A	0.62	S	-0.18	28	-0.8
NSP2	47	26	A	0.62	T	-0.05	22	-0.67
NSP2	769	26	A	0.62	V	1.08	13	0.46
NSP2	1	27	R	-2.53	A	0.62	2	3.15
NSP2	553	27	R	-2.53	C	0.29	1	2.82
NSP2	10	27	R	-2.53	G	0.48	1	3.01
NSP2	10	27	R	-2.53	H	-0.4	8	2.13
NSP2	17	27	R	-2.53	L	1.06	1	3.59
NSP2	3	27	R	-2.53	S	-0.18	11	2.35
NSP2	1	27	R	-2.53	T	-0.05	2	2.48
NSP2	2	28	A	0.62	D	-0.9	6	-1.52
NSP2	2	28	A	0.62	G	0.48	21	-0.14
NSP2	1	28	A	0.62	P	0.12	13	-0.5
NSP2	2	28	A	0.62	S	-0.18	28	-0.8
NSP2	3	28	A	0.62	T	-0.05	22	-0.67
NSP2	25	28	A	0.62	V	1.08	13	0.46
NSP2	1	29	G	0.48	A	0.62	21	0.14
NSP2	2	29	G	0.48	D	-0.9	6	-1.38
NSP2	5	29	G	0.48	L	1.06	1	0.58
NSP2	3	29	G	0.48	V	1.08	3	0.6
NSP2	1	30	K	-1.5	N	-0.78	13	0.72
NSP2	6	30	K	-1.5	R	-2.53	19	-1.03
NSP2	5	30	K	-1.5	V	1.08	1	2.58
NSP2	2	31	A	0.62	D	-0.9	6	-1.52
NSP2	5	31	A	0.62	K	-1.5	2	-2.12
NSP2	1	31	A	0.62	M	0.64	1	0.02
NSP2	1	31	A	0.62	S	-0.18	28	-0.8
NSP2	23	31	A	0.62	T	-0.05	22	-0.67
NSP2	56	31	A	0.62	V	1.08	13	0.46
NSP2	1	32	S	-0.18	A	0.62	35	0.8
NSP2	178	32	S	-0.18	L	1.06	1	1.24
NSP2	9	32	S	-0.18	P	0.12	12	0.3
NSP2	11	33	C	0.29	F	1.19	0	0.9
NSP2	1	33	C	0.29	G	0.48	1	0.19
NSP2	5	33	C	0.29	H	-0.4	1	-0.69
NSP2	1	33	C	0.29	M	0.64	0	0.35
NSP2	20	33	C	0.29	R	-2.53	1	-2.82
NSP2	4	33	C	0.29	Y	0.26	3	-0.03
NSP2	14	34	T	-0.05	A	0.62	32	0.67
NSP2	38	34	T	-0.05	I	1.38	7	1.43
NSP2	1	34	T	-0.05	K	-1.5	11	-1.45
NSP2	1	34	T	-0.05	N	-0.78	9	-0.73
NSP2	2	34	T	-0.05	S	-0.18	38	-0.13
NSP2	10	35	L	1.06	F	1.19	6	0.13
NSP2	2	36	S	-0.18	A	0.62	35	0.8
NSP2	5	36	S	-0.18	C	0.29	5	0.47
NSP2	45	36	S	-0.18	F	1.19	2	1.37
NSP2	1	36	S	-0.18	H	-0.4	1	-0.22
NSP2	1	36	S	-0.18	L	1.06	1	1.24
NSP2	9	36	S	-0.18	N	-0.78	20	-0.6
NSP2	4	36	S	-0.18	P	0.12	12	0.3
NSP2	4	36	S	-0.18	Y	0.26	1	0.44
NSP2	2	37	E	-0.74	A	0.62	17	1.36
NSP2	1	37	E	-0.74	D	-0.9	53	-0.16
NSP2	30	37	E	-0.74	G	0.48	7	1.22
NSP2	15	37	E	-0.74	K	-1.5	7	-0.76
NSP2	5	37	E	-0.74	P	0.12	3	0.86
NSP2	3	37	E	-0.74	Q	-0.85	27	-0.11
NSP2	2	38	Q	-0.85	H	-0.4	20	0.45
NSP2	1	38	Q	-0.85	K	-1.5	12	-0.65
NSP2	4	38	Q	-0.85	L	1.06	6	1.91
NSP2	5	38	Q	-0.85	N	-0.78	4	0.07
NSP2	1	38	Q	-0.85	R	-2.53	10	-1.68
NSP2	1	38	Q	-0.85	T	-0.05	3	0.8
NSP2	6	39	L	1.06	M	0.64	8	-0.42
NSP2	5	39	L	1.06	N	-0.78	1	-1.84
NSP2	1	39	L	1.06	P	0.12	2	-0.94
NSP2	2	39	L	1.06	Q	-0.85	3	-1.91
NSP2	2	39	L	1.06	R	-2.53	1	-3.59
NSP2	2	39	L	1.06	V	1.08	11	0.02
NSP2	4	40	D	-0.9	E	-0.74	56	0.16
NSP2	3	40	D	-0.9	G	0.48	11	1.38
NSP2	1	40	D	-0.9	L	1.06	0	1.96
NSP2	18	40	D	-0.9	N	-0.78	36	0.12
NSP2	5	40	D	-0.9	W	0.81	0	1.71
NSP2	2	40	D	-0.9	Y	0.26	0	1.16
NSP2	2	41	F	1.19	I	1.38	7	0.19
NSP2	14	41	F	1.19	L	1.06	13	-0.13
NSP2	2	41	F	1.19	S	-0.18	3	-1.37
NSP2	5	41	F	1.19	T	-0.05	1	-1.24
NSP2	10	41	F	1.19	V	1.08	1	-0.11
NSP2	2	41	F	1.19	Y	0.26	21	-0.93
NSP2	9	42	I	1.38	L	1.06	22	-0.32
NSP2	2	42	I	1.38	M	0.64	5	-0.74
NSP2	91	42	I	1.38	V	1.08	57	-0.3
NSP2	2	43	D	-0.9	A	0.62	10	1.52
NSP2	3	43	D	-0.9	E	-0.74	56	0.16
NSP2	4	43	D	-0.9	G	0.48	11	1.38
NSP2	25	43	D	-0.9	H	-0.4	3	0.5
NSP2	1	43	D	-0.9	K	-1.5	6	-0.6
NSP2	5	43	D	-0.9	L	1.06	0	1.96
NSP2	5	43	D	-0.9	N	-0.78	36	0.12
NSP2	23	43	D	-0.9	Y	0.26	0	1.16
NSP2	8	44	T	-0.05	A	0.62	32	0.67
NSP2	1450	44	T	-0.05	I	1.38	7	1.43
NSP2	1	44	T	-0.05	L	1.06	3	1.11
NSP2	11	44	T	-0.05	N	-0.78	9	-0.73
NSP2	1	44	T	-0.05	P	0.12	4	0.17
NSP2	1	44	T	-0.05	R	-2.53	1	-2.48
NSP2	1	44	T	-0.05	S	-0.18	38	-0.13
NSP2	1	45	K	-1.5	A	0.62	2	2.12
NSP2	4	45	K	-1.5	E	-0.74	4	0.76
NSP2	5	45	K	-1.5	L	1.06	2	2.56
NSP2	8	45	K	-1.5	N	-0.78	13	0.72
NSP2	1	45	K	-1.5	P	0.12	2	1.62
NSP2	44	45	K	-1.5	R	-2.53	19	-1.03
NSP2	1	46	R	-2.53	E	-0.74	0	1.79
NSP2	7	46	R	-2.53	G	0.48	1	3.01
NSP2	75	46	R	-2.53	K	-1.5	37	1.03
NSP2	8	46	R	-2.53	M	0.64	1	3.17
NSP2	8	46	R	-2.53	S	-0.18	11	2.35
NSP2	1	46	R	-2.53	W	0.81	2	3.34
NSP2	4	47	G	0.48	C	0.29	0	-0.19
NSP2	40	47	G	0.48	D	-0.9	6	-1.38
NSP2	1	47	G	0.48	N	-0.78	6	-1.26
NSP2	50	47	G	0.48	S	-0.18	16	-0.66
NSP2	21	47	G	0.48	V	1.08	3	0.6
NSP2	3	48	V	1.08	A	0.62	18	-0.46
NSP2	1	48	V	1.08	C	0.29	2	-0.79
NSP2	2	48	V	1.08	H	-0.4	1	-1.48
NSP2	11	48	V	1.08	I	1.38	33	0.3
NSP2	22	48	V	1.08	L	1.06	15	-0.02
NSP2	5	49	Y	0.26	C	0.29	3	0.03
NSP2	24	49	Y	0.26	H	-0.4	4	-0.66
NSP2	1	49	Y	0.26	R	-2.53	0	-2.79
NSP2	10	50	C	0.29	F	1.19	0	0.9
NSP2	1	50	C	0.29	H	-0.4	1	-0.69
NSP2	1	50	C	0.29	R	-2.53	1	-2.82
NSP2	13	50	C	0.29	S	-0.18	11	-0.47
NSP2	5	50	C	0.29	T	-0.05	1	-0.34
NSP2	2	50	C	0.29	Y	0.26	3	-0.03
NSP2	4	51	C	0.29	A	0.62	3	0.33
NSP2	1	51	C	0.29	F	1.19	0	0.9
NSP2	1	51	C	0.29	L	1.06	0	0.77
NSP2	1	51	C	0.29	R	-2.53	1	-2.82
NSP2	5	51	C	0.29	S	-0.18	11	-0.47
NSP2	1	51	C	0.29	W	0.81	0	0.52
NSP2	21	51	C	0.29	Y	0.26	3	-0.03
NSP2	4	52	R	-2.53	A	0.62	2	3.15
NSP2	146	52	R	-2.53	C	0.29	1	2.82
NSP2	91	52	R	-2.53	H	-0.4	8	2.13
NSP2	6	52	R	-2.53	L	1.06	1	3.59
NSP2	47	52	R	-2.53	S	-0.18	11	2.35
NSP2	2	53	E	-0.74	A	0.62	17	1.36
NSP2	40	53	E	-0.74	G	0.48	7	1.22
NSP2	1	53	E	-0.74	K	-1.5	7	-0.76
NSP2	1	53	E	-0.74	N	-0.78	6	-0.04
NSP2	1	53	E	-0.74	T	-0.05	2	0.69
NSP2	4	53	E	-0.74	V	1.08	2	1.82
NSP2	1	54	H	-0.4	L	1.06	4	1.46
NSP2	1	54	H	-0.4	M	0.64	0	1.04
NSP2	1	54	H	-0.4	S	-0.18	2	0.22
NSP2	1	54	H	-0.4	V	1.08	3	1.48
NSP2	9	54	H	-0.4	Y	0.26	4	0.66
NSP2	1	55	E	-0.74	A	0.62	17	1.36
NSP2	4	55	E	-0.74	D	-0.9	53	-0.16
NSP2	1	55	E	-0.74	F	1.19	0	1.93
NSP2	6	55	E	-0.74	G	0.48	7	1.22
NSP2	4	55	E	-0.74	K	-1.5	7	-0.76
NSP2	1	55	E	-0.74	L	1.06	1	1.8
NSP2	4	55	E	-0.74	N	-0.78	6	-0.04
NSP2	1	55	E	-0.74	Q	-0.85	27	-0.11
NSP2	1	55	E	-0.74	R	-2.53	0	-1.79
NSP2	1	55	E	-0.74	S	-0.18	6	0.56
NSP2	2	55	E	-0.74	V	1.08	2	1.82
NSP2	1	56	H	-0.4	G	0.48	1	0.88
NSP2	2	56	H	-0.4	M	0.64	0	1.04
NSP2	1	56	H	-0.4	N	-0.78	21	-0.38
NSP2	1	56	H	-0.4	Y	0.26	4	0.66
NSP2	1	57	E	-0.74	A	0.62	17	1.36
NSP2	1	57	E	-0.74	G	0.48	7	1.22
NSP2	1	57	E	-0.74	H	-0.4	1	0.34
NSP2	4	57	E	-0.74	K	-1.5	7	-0.76
NSP2	2	57	E	-0.74	Q	-0.85	27	-0.11
NSP2	1	57	E	-0.74	S	-0.18	6	0.56
NSP2	3	57	E	-0.74	V	1.08	2	1.82
NSP2	4	58	I	1.38	F	1.19	8	-0.19
NSP2	3	58	I	1.38	L	1.06	22	-0.32
NSP2	1	58	I	1.38	M	0.64	5	-0.74
NSP2	1	58	I	1.38	N	-0.78	3	-2.16
NSP2	1	58	I	1.38	T	-0.05	11	-1.43
NSP2	8	58	I	1.38	V	1.08	57	-0.3
NSP2	1	58	I	1.38	Y	0.26	1	-1.12
NSP2	1	59	A	0.62	D	-0.9	6	-1.52
NSP2	1	59	A	0.62	E	-0.74	10	-1.36
NSP2	1	59	A	0.62	K	-1.5	2	-2.12
NSP2	3	59	A	0.62	L	1.06	3	0.44
NSP2	1	59	A	0.62	Q	-0.85	3	-1.47
NSP2	3	59	A	0.62	T	-0.05	22	-0.67
NSP2	15	59	A	0.62	V	1.08	13	0.46
NSP2	1	60	W	0.81	C	0.29	0	-0.52
NSP2	3	60	W	0.81	G	0.48	0	-0.33
NSP2	1	60	W	0.81	L	1.06	4	0.25
NSP2	1	60	W	0.81	R	-2.53	8	-3.34
NSP2	4	61	Y	0.26	C	0.29	3	0.03
NSP2	1	61	Y	0.26	F	1.19	28	0.93
NSP2	1	61	Y	0.26	G	0.48	0	0.22
NSP2	12	61	Y	0.26	H	-0.4	4	-0.66
NSP2	1	61	Y	0.26	L	1.06	2	0.8
NSP2	1	61	Y	0.26	T	-0.05	2	-0.31
NSP2	5	62	T	-0.05	A	0.62	32	0.67
NSP2	1	62	T	-0.05	G	0.48	3	0.53
NSP2	1	62	T	-0.05	K	-1.5	11	-1.45
NSP2	4	62	T	-0.05	M	0.64	2	0.69
NSP2	2	62	T	-0.05	R	-2.53	1	-2.48
NSP2	1	63	E	-0.74	A	0.62	17	1.36
NSP2	1	63	E	-0.74	G	0.48	7	1.22
NSP2	9	63	E	-0.74	K	-1.5	7	-0.76
NSP2	1	63	E	-0.74	N	-0.78	6	-0.04
NSP2	1	63	E	-0.74	R	-2.53	0	-1.79
NSP2	1	63	E	-0.74	S	-0.18	6	0.56
NSP2	1	63	E	-0.74	T	-0.05	2	0.69
NSP2	3	64	R	-2.53	C	0.29	1	2.82
NSP2	3	64	R	-2.53	H	-0.4	8	2.13
NSP2	1	64	R	-2.53	K	-1.5	37	1.03
NSP2	1	64	R	-2.53	V	1.08	2	3.61
NSP2	2	65	S	-0.18	A	0.62	35	0.8
NSP2	81	65	S	-0.18	F	1.19	2	1.37
NSP2	1	65	S	-0.18	L	1.06	1	1.24
NSP2	1	65	S	-0.18	N	-0.78	20	-0.6
NSP2	2	65	S	-0.18	P	0.12	12	0.3
NSP2	1	65	S	-0.18	R	-2.53	6	-2.35
NSP2	2	66	E	-0.74	A	0.62	17	1.36
NSP2	2	66	E	-0.74	D	-0.9	53	-0.16
NSP2	5	66	E	-0.74	G	0.48	7	1.22
NSP2	4	66	E	-0.74	K	-1.5	7	-0.76
NSP2	1	66	E	-0.74	V	1.08	2	1.82
NSP2	14	67	K	-1.5	E	-0.74	4	0.76
NSP2	1	67	K	-1.5	L	1.06	2	2.56
NSP2	7	67	K	-1.5	M	0.64	4	2.14
NSP2	9	67	K	-1.5	N	-0.78	13	0.72
NSP2	38	67	K	-1.5	R	-2.53	19	-1.03
NSP2	2	68	S	-0.18	G	0.48	21	0.66
NSP2	1	68	S	-0.18	H	-0.4	1	-0.22
NSP2	7	68	S	-0.18	I	1.38	1	1.56
NSP2	1	68	S	-0.18	K	-1.5	8	-1.32
NSP2	2	68	S	-0.18	N	-0.78	20	-0.6
NSP2	4	68	S	-0.18	R	-2.53	6	-2.35
NSP2	2	69	Y	0.26	F	1.19	28	0.93
NSP2	1	69	Y	0.26	R	-2.53	0	-2.79
NSP2	13	70	E	-0.74	A	0.62	17	1.36
NSP2	10	70	E	-0.74	D	-0.9	53	-0.16
NSP2	9	70	E	-0.74	G	0.48	7	1.22
NSP2	3	70	E	-0.74	K	-1.5	7	-0.76
NSP2	6	71	L	1.06	F	1.19	6	0.13
NSP2	1	71	L	1.06	M	0.64	8	-0.42
NSP2	1	71	L	1.06	R	-2.53	1	-3.59
NSP2	2	71	L	1.06	S	-0.18	1	-1.24
NSP2	1	71	L	1.06	V	1.08	11	0.02
NSP2	5	71	L	1.06	W	0.81	0	-0.25
NSP2	1	72	Q	-0.85	H	-0.4	20	0.45
NSP2	2	72	Q	-0.85	L	1.06	6	1.91
NSP2	11	72	Q	-0.85	N	-0.78	4	0.07
NSP2	1	72	Q	-0.85	S	-0.18	4	0.67
NSP2	43	73	T	-0.05	A	0.62	32	0.67
NSP2	1	73	T	-0.05	C	0.29	1	0.34
NSP2	2	73	T	-0.05	I	1.38	7	1.43
NSP2	2	73	T	-0.05	K	-1.5	11	-1.45
NSP2	1	73	T	-0.05	Q	-0.85	2	-0.8
NSP2	2	74	P	0.12	H	-0.4	3	-0.52
NSP2	2	74	P	0.12	L	1.06	3	0.94
NSP2	1	74	P	0.12	Q	-0.85	6	-0.97
NSP2	1	74	P	0.12	R	-2.53	4	-2.65
NSP2	8	74	P	0.12	S	-0.18	17	-0.3
NSP2	1	75	F	1.19	C	0.29	0	-0.9
NSP2	1	75	F	1.19	H	-0.4	2	-1.59
NSP2	1	75	F	1.19	I	1.38	7	0.19
NSP2	1	75	F	1.19	L	1.06	13	-0.13
NSP2	1	75	F	1.19	V	1.08	1	-0.11
NSP2	4	75	F	1.19	Y	0.26	21	-0.93
NSP2	2	76	E	-0.74	A	0.62	17	1.36
NSP2	1	76	E	-0.74	D	-0.9	53	-0.16
NSP2	1	76	E	-0.74	G	0.48	7	1.22
NSP2	3	76	E	-0.74	L	1.06	1	1.8
NSP2	1	76	E	-0.74	R	-2.53	0	-1.79
NSP2	1	77	I	1.38	F	1.19	8	-0.19
NSP2	2	77	I	1.38	L	1.06	22	-0.32
NSP2	23	77	I	1.38	T	-0.05	11	-1.43
NSP2	6	77	I	1.38	V	1.08	57	-0.3
NSP2	5	78	K	-1.5	N	-0.78	13	0.72
NSP2	2	78	K	-1.5	R	-2.53	19	-1.03
NSP2	10	79	L	1.06	F	1.19	6	0.13
NSP2	1	79	L	1.06	I	1.38	9	0.32
NSP2	2	79	L	1.06	S	-0.18	1	-1.24
NSP2	1	80	A	0.62	G	0.48	21	-0.14
NSP2	1	80	A	0.62	K	-1.5	2	-2.12
NSP2	1	80	A	0.62	N	-0.78	4	-1.4
NSP2	1	80	A	0.62	Q	-0.85	3	-1.47
NSP2	6	80	A	0.62	S	-0.18	28	-0.8
NSP2	3	80	A	0.62	T	-0.05	22	-0.67
NSP2	33	80	A	0.62	V	1.08	13	0.46
NSP2	3	81	K	-1.5	E	-0.74	4	0.76
NSP2	1	81	K	-1.5	M	0.64	4	2.14
NSP2	14	81	K	-1.5	N	-0.78	13	0.72
NSP2	1	81	K	-1.5	R	-2.53	19	-1.03
NSP2	2	81	K	-1.5	T	-0.05	8	1.45
NSP2	1	81	K	-1.5	W	0.81	0	2.31
NSP2	6	82	K	-1.5	E	-0.74	4	0.76
NSP2	4	82	K	-1.5	Q	-0.85	6	0.65
NSP2	1	82	K	-1.5	S	-0.18	7	1.32
NSP2	6	83	F	1.19	L	1.06	13	-0.13
NSP2	1	83	F	1.19	R	-2.53	1	-3.72
NSP2	2	84	D	-0.9	A	0.62	10	1.52
NSP2	9	84	D	-0.9	E	-0.74	56	0.16
NSP2	2	84	D	-0.9	G	0.48	11	1.38
NSP2	5	84	D	-0.9	N	-0.78	36	0.12
NSP2	4	84	D	-0.9	Y	0.26	0	1.16
NSP2	2	85	T	-0.05	A	0.62	32	0.67
NSP2	58793	85	T	-0.05	I	1.38	7	1.43
NSP2	1	85	T	-0.05	K	-1.5	11	-1.45
NSP2	1	85	T	-0.05	L	1.06	3	1.11
NSP2	2	85	T	-0.05	M	0.64	2	0.69
NSP2	6	85	T	-0.05	N	-0.78	9	-0.73
NSP2	1	85	T	-0.05	P	0.12	4	0.17
NSP2	2	85	T	-0.05	V	1.08	10	1.13
NSP2	2	86	F	1.19	C	0.29	0	-0.9
NSP2	1	86	F	1.19	I	1.38	7	0.19
NSP2	6	86	F	1.19	L	1.06	13	-0.13
NSP2	4	86	F	1.19	S	-0.18	3	-1.37
NSP2	1	86	F	1.19	T	-0.05	1	-1.24
NSP2	4	86	F	1.19	V	1.08	1	-0.11
NSP2	1	86	F	1.19	Y	0.26	21	-0.93
NSP2	21	87	N	-0.78	D	-0.9	42	-0.12
NSP2	2	87	N	-0.78	H	-0.4	18	0.38
NSP2	132	87	N	-0.78	K	-1.5	25	-0.72
NSP2	20	87	N	-0.78	S	-0.18	34	0.6
NSP2	143	87	N	-0.78	Y	0.26	3	1.04
NSP2	1	88	G	0.48	A	0.62	21	0.14
NSP2	37	88	G	0.48	E	-0.74	4	-1.22
NSP2	1	88	G	0.48	M	0.64	0	0.16
NSP2	21	88	G	0.48	R	-2.53	0	-3.01
NSP2	1	88	G	0.48	T	-0.05	2	-0.53
NSP2	3	88	G	0.48	V	1.08	3	0.6
NSP2	5	88	G	0.48	W	0.81	0	0.33
NSP2	3	89	E	-0.74	D	-0.9	53	-0.16
NSP2	8	89	E	-0.74	G	0.48	7	1.22
NSP2	5	89	E	-0.74	K	-1.5	7	-0.76
NSP2	1	89	E	-0.74	L	1.06	1	1.8
NSP2	1	89	E	-0.74	R	-2.53	0	-1.79
NSP2	1	90	C	0.29	A	0.62	3	0.33
NSP2	1	90	C	0.29	F	1.19	0	0.9
NSP2	1	90	C	0.29	N	-0.78	0	-1.07
NSP2	1	90	C	0.29	R	-2.53	1	-2.82
NSP2	3	90	C	0.29	S	-0.18	11	-0.47
NSP2	1	90	C	0.29	W	0.81	0	0.52
NSP2	3	90	C	0.29	Y	0.26	3	-0.03
NSP2	85	91	P	0.12	L	1.06	3	0.94
NSP2	5	91	P	0.12	Q	-0.85	6	-0.97
NSP2	1	91	P	0.12	R	-2.53	4	-2.65
NSP2	252	91	P	0.12	S	-0.18	17	-0.3
NSP2	1	91	P	0.12	V	1.08	3	0.96
NSP2	9	92	N	-0.78	D	-0.9	42	-0.12
NSP2	59	92	N	-0.78	H	-0.4	18	0.38
NSP2	3	92	N	-0.78	K	-1.5	25	-0.72
NSP2	1	92	N	-0.78	Q	-0.85	4	-0.07
NSP2	9	92	N	-0.78	S	-0.18	34	0.6
NSP2	4	92	N	-0.78	T	-0.05	13	0.73
NSP2	1	93	F	1.19	I	1.38	7	0.19
NSP2	2	93	F	1.19	L	1.06	13	-0.13
NSP2	1	93	F	1.19	V	1.08	1	-0.11
NSP2	1	93	F	1.19	Y	0.26	21	-0.93
NSP2	3	94	V	1.08	A	0.62	18	-0.46
NSP2	1	94	V	1.08	C	0.29	2	-0.79
NSP2	4	94	V	1.08	I	1.38	33	0.3
NSP2	68	94	V	1.08	L	1.06	15	-0.02
NSP2	9	95	F	1.19	L	1.06	13	-0.13
NSP2	4	95	F	1.19	V	1.08	1	-0.11
NSP2	1	95	F	1.19	Y	0.26	21	-0.93
NSP2	56	96	P	0.12	S	-0.18	17	-0.3
NSP2	1	96	P	0.12	T	-0.05	5	-0.17
NSP2	1	97	L	1.06	F	1.19	6	0.13
NSP2	38	97	L	1.06	S	-0.18	1	-1.24
NSP2	1	98	N	-0.78	D	-0.9	42	-0.12
NSP2	3	98	N	-0.78	H	-0.4	18	0.38
NSP2	4	98	N	-0.78	K	-1.5	25	-0.72
NSP2	1	98	N	-0.78	L	1.06	3	1.84
NSP2	12	98	N	-0.78	S	-0.18	34	0.6
NSP2	2	98	N	-0.78	T	-0.05	13	0.73
NSP2	1	98	N	-0.78	Y	0.26	3	1.04
NSP2	1	99	S	-0.18	A	0.62	35	0.8
NSP2	170	99	S	-0.18	F	1.19	2	1.37
NSP2	4	99	S	-0.18	T	-0.05	32	0.13
NSP2	2	99	S	-0.18	V	1.08	2	1.26
NSP2	1	99	S	-0.18	W	0.81	1	0.99
NSP2	1	99	S	-0.18	Y	0.26	1	0.44
NSP2	2	100	I	1.38	K	-1.5	4	-2.88
NSP2	25	100	I	1.38	L	1.06	22	-0.32
NSP2	7	100	I	1.38	M	0.64	5	-0.74
NSP2	28	100	I	1.38	T	-0.05	11	-1.43
NSP2	38	100	I	1.38	V	1.08	57	-0.3
NSP2	1	101	I	1.38	F	1.19	8	-0.19
NSP2	1	101	I	1.38	L	1.06	22	-0.32
NSP2	1	101	I	1.38	S	-0.18	2	-1.56
NSP2	15	101	I	1.38	T	-0.05	11	-1.43
NSP2	22	101	I	1.38	V	1.08	57	-0.3
NSP2	6	102	K	-1.5	E	-0.74	4	0.76
NSP2	1	102	K	-1.5	L	1.06	2	2.56
NSP2	7	102	K	-1.5	N	-0.78	13	0.72
NSP2	1	102	K	-1.5	Q	-0.85	6	0.65
NSP2	6	102	K	-1.5	R	-2.53	19	-1.03
NSP2	2	102	K	-1.5	S	-0.18	7	1.32
NSP2	4	102	K	-1.5	T	-0.05	8	1.45
NSP2	14	102	K	-1.5	V	1.08	1	2.58
NSP2	2	103	T	-0.05	A	0.62	32	0.67
NSP2	53	103	T	-0.05	I	1.38	7	1.43
NSP2	1	103	T	-0.05	L	1.06	3	1.11
NSP2	2	103	T	-0.05	N	-0.78	9	-0.73
NSP2	2	103	T	-0.05	P	0.12	4	0.17
NSP2	2	103	T	-0.05	R	-2.53	1	-2.48
NSP2	1	104	I	1.38	F	1.19	8	-0.19
NSP2	2	104	I	1.38	L	1.06	22	-0.32
NSP2	1	104	I	1.38	N	-0.78	3	-2.16
NSP2	1	104	I	1.38	S	-0.18	2	-1.56
NSP2	14	104	I	1.38	T	-0.05	11	-1.43
NSP2	12	104	I	1.38	V	1.08	57	-0.3
NSP2	2	105	Q	-0.85	F	1.19	0	2.04
NSP2	1	105	Q	-0.85	K	-1.5	12	-0.65
NSP2	1	105	Q	-0.85	L	1.06	6	1.91
NSP2	1	105	Q	-0.85	N	-0.78	4	0.07
NSP2	1	105	Q	-0.85	P	0.12	8	0.97
NSP2	3	105	Q	-0.85	R	-2.53	10	-1.68
NSP2	1	106	P	0.12	K	-1.5	3	-1.62
NSP2	119	106	P	0.12	L	1.06	3	0.94
NSP2	2	106	P	0.12	N	-0.78	2	-0.9
NSP2	5	106	P	0.12	Q	-0.85	6	-0.97
NSP2	1	106	P	0.12	R	-2.53	4	-2.65
NSP2	51	106	P	0.12	S	-0.18	17	-0.3
NSP2	2	106	P	0.12	T	-0.05	5	-0.17
NSP2	14	106	P	0.12	V	1.08	3	0.96
NSP2	8	107	R	-2.53	G	0.48	1	3.01
NSP2	39	107	R	-2.53	K	-1.5	37	1.03
NSP2	14	107	R	-2.53	L	1.06	1	3.59
NSP2	8	107	R	-2.53	M	0.64	1	3.17
NSP2	2	107	R	-2.53	Q	-0.85	9	1.68
NSP2	78	107	R	-2.53	S	-0.18	11	2.35
NSP2	1	107	R	-2.53	T	-0.05	2	2.48
NSP2	5	108	V	1.08	A	0.62	18	-0.46
NSP2	13	108	V	1.08	F	1.19	0	0.11
NSP2	2	108	V	1.08	G	0.48	5	-0.6
NSP2	1	108	V	1.08	I	1.38	33	0.3
NSP2	15	108	V	1.08	L	1.06	15	-0.02
NSP2	2	109	E	-0.74	D	-0.9	53	-0.16
NSP2	8	109	E	-0.74	G	0.48	7	1.22
NSP2	3	109	E	-0.74	K	-1.5	7	-0.76
NSP2	2	109	E	-0.74	L	1.06	1	1.8
NSP2	1	109	E	-0.74	P	0.12	3	0.86
NSP2	1	109	E	-0.74	V	1.08	2	1.82
NSP2	5	110	K	-1.5	E	-0.74	4	0.76
NSP2	1	110	K	-1.5	M	0.64	4	2.14
NSP2	108	110	K	-1.5	N	-0.78	13	0.72
NSP2	1	110	K	-1.5	Q	-0.85	6	0.65
NSP2	4	110	K	-1.5	R	-2.53	19	-1.03
NSP2	3	110	K	-1.5	T	-0.05	8	1.45
NSP2	3	111	K	-1.5	E	-0.74	4	0.76
NSP2	7	111	K	-1.5	R	-2.53	19	-1.03
NSP2	8	112	K	-1.5	E	-0.74	4	0.76
NSP2	151	112	K	-1.5	N	-0.78	13	0.72
NSP2	63	112	K	-1.5	Q	-0.85	6	0.65
NSP2	1	112	K	-1.5	S	-0.18	7	1.32
NSP2	6	112	K	-1.5	T	-0.05	8	1.45
NSP2	110	113	L	1.06	F	1.19	6	0.13
NSP2	8	113	L	1.06	P	0.12	2	-0.94
NSP2	1	113	L	1.06	R	-2.53	1	-3.59
NSP2	1	113	L	1.06	S	-0.18	1	-1.24
NSP2	3	114	D	-0.9	A	0.62	10	1.52
NSP2	7	114	D	-0.9	E	-0.74	56	0.16
NSP2	37	114	D	-0.9	G	0.48	11	1.38
NSP2	1	114	D	-0.9	L	1.06	0	1.96
NSP2	1	114	D	-0.9	M	0.64	0	1.54
NSP2	8	114	D	-0.9	N	-0.78	36	0.12
NSP2	2	114	D	-0.9	Y	0.26	0	1.16
NSP2	1	115	G	0.48	A	0.62	21	0.14
NSP2	270	115	G	0.48	C	0.29	0	-0.19
NSP2	30	115	G	0.48	D	-0.9	6	-1.38
NSP2	1	115	G	0.48	M	0.64	0	0.16
NSP2	7	115	G	0.48	S	-0.18	16	-0.66
NSP2	51	115	G	0.48	V	1.08	3	0.6
NSP2	1	116	F	1.19	A	0.62	2	-0.57
NSP2	2	116	F	1.19	L	1.06	13	-0.13
NSP2	1	116	F	1.19	S	-0.18	3	-1.37
NSP2	61	117	M	0.64	I	1.38	12	0.74
NSP2	2	117	M	0.64	K	-1.5	20	-2.14
NSP2	1	117	M	0.64	L	1.06	45	0.42
NSP2	8	117	M	0.64	T	-0.05	6	-0.69
NSP2	96	117	M	0.64	V	1.08	17	0.44
NSP2	1	117	M	0.64	W	0.81	0	0.17
NSP2	3	118	G	0.48	C	0.29	0	-0.19
NSP2	30	118	G	0.48	D	-0.9	6	-1.38
NSP2	50	118	G	0.48	S	-0.18	16	-0.66
NSP2	4	118	G	0.48	V	1.08	3	0.6
NSP2	1	118	G	0.48	W	0.81	0	0.33
NSP2	1	119	R	-2.53	E	-0.74	0	1.79
NSP2	4	119	R	-2.53	K	-1.5	37	1.03
NSP2	1	119	R	-2.53	V	1.08	2	3.61
NSP2	1	120	I	1.38	E	-0.74	3	-2.12
NSP2	17893	120	I	1.38	F	1.19	8	-0.19
NSP2	3	120	I	1.38	L	1.06	22	-0.32
NSP2	1	120	I	1.38	M	0.64	5	-0.74
NSP2	2	120	I	1.38	T	-0.05	11	-1.43
NSP2	10	120	I	1.38	V	1.08	57	-0.3
NSP2	1	121	R	-2.53	D	-0.9	0	1.63
NSP2	1	121	R	-2.53	F	1.19	1	3.72
NSP2	1	121	R	-2.53	G	0.48	1	3.01
NSP2	18	121	R	-2.53	L	1.06	1	3.59
NSP2	7	121	R	-2.53	Q	-0.85	9	1.68
NSP2	1	122	S	-0.18	A	0.62	35	0.8
NSP2	1	122	S	-0.18	D	-0.9	5	-0.72
NSP2	431	122	S	-0.18	F	1.19	2	1.37
NSP2	1	122	S	-0.18	G	0.48	21	0.66
NSP2	1	122	S	-0.18	L	1.06	1	1.24
NSP2	24	122	S	-0.18	P	0.12	12	0.3
NSP2	1	122	S	-0.18	T	-0.05	32	0.13
NSP2	1	122	S	-0.18	Y	0.26	1	0.44
NSP2	4	123	V	1.08	A	0.62	18	-0.46
NSP2	3	123	V	1.08	F	1.19	0	0.11
NSP2	13	123	V	1.08	I	1.38	33	0.3
NSP2	1	123	V	1.08	L	1.06	15	-0.02
NSP2	1	123	V	1.08	S	-0.18	2	-1.26
NSP2	1	123	V	1.08	T	-0.05	9	-1.13
NSP2	1	124	Y	0.26	C	0.29	3	0.03
NSP2	1	124	Y	0.26	H	-0.4	4	-0.66
NSP2	1	124	Y	0.26	I	1.38	1	1.12
NSP2	1	124	Y	0.26	S	-0.18	2	-0.44
NSP2	1	125	P	0.12	I	1.38	0	1.26
NSP2	40	125	P	0.12	L	1.06	3	0.94
NSP2	2	125	P	0.12	Q	-0.85	6	-0.97
NSP2	38	125	P	0.12	S	-0.18	17	-0.3
NSP2	6	125	P	0.12	T	-0.05	5	-0.17
NSP2	2	126	V	1.08	A	0.62	18	-0.46
NSP2	413	126	V	1.08	F	1.19	0	0.11
NSP2	7	126	V	1.08	I	1.38	33	0.3
NSP2	1	126	V	1.08	L	1.06	15	-0.02
NSP2	1	126	V	1.08	Q	-0.85	1	-1.93
NSP2	1	126	V	1.08	T	-0.05	9	-1.13
NSP2	1	127	A	0.62	E	-0.74	10	-1.36
NSP2	1	127	A	0.62	L	1.06	3	0.44
NSP2	1	127	A	0.62	R	-2.53	1	-3.15
NSP2	2	127	A	0.62	S	-0.18	28	-0.8
NSP2	74	127	A	0.62	T	-0.05	22	-0.67
NSP2	107	127	A	0.62	V	1.08	13	0.46
NSP2	5	128	S	-0.18	A	0.62	35	0.8
NSP2	1	128	S	-0.18	H	-0.4	1	-0.22
NSP2	52	128	S	-0.18	L	1.06	1	1.24
NSP2	3	128	S	-0.18	P	0.12	12	0.3
NSP2	1	128	S	-0.18	R	-2.53	6	-2.35
NSP2	3	129	P	0.12	A	0.62	22	0.5
NSP2	1	129	P	0.12	H	-0.4	3	-0.52
NSP2	1547	129	P	0.12	L	1.06	3	0.94
NSP2	52	129	P	0.12	Q	-0.85	6	-0.97
NSP2	480	129	P	0.12	S	-0.18	17	-0.3
NSP2	4	129	P	0.12	T	-0.05	5	-0.17
NSP2	1	129	P	0.12	V	1.08	3	0.96
NSP2	8	130	N	-0.78	D	-0.9	42	-0.12
NSP2	1	130	N	-0.78	I	1.38	3	2.16
NSP2	1	130	N	-0.78	M	0.64	0	1.42
NSP2	1	130	N	-0.78	Q	-0.85	4	-0.07
NSP2	14	130	N	-0.78	S	-0.18	34	0.6
NSP2	3	131	E	-0.74	A	0.62	17	1.36
NSP2	1	131	E	-0.74	D	-0.9	53	-0.16
NSP2	5	131	E	-0.74	G	0.48	7	1.22
NSP2	6	131	E	-0.74	K	-1.5	7	-0.76
NSP2	2	131	E	-0.74	M	0.64	0	1.38
NSP2	1	131	E	-0.74	N	-0.78	6	-0.04
NSP2	1	132	C	0.29	A	0.62	3	0.33
NSP2	3	132	C	0.29	F	1.19	0	0.9
NSP2	1	132	C	0.29	M	0.64	0	0.35
NSP2	1	132	C	0.29	N	-0.78	0	-1.07
NSP2	1	132	C	0.29	S	-0.18	11	-0.47
NSP2	1	132	C	0.29	V	1.08	3	0.79
NSP2	1	133	N	-0.78	A	0.62	9	1.4
NSP2	63	133	N	-0.78	D	-0.9	42	-0.12
NSP2	2	133	N	-0.78	H	-0.4	18	0.38
NSP2	1	133	N	-0.78	K	-1.5	25	-0.72
NSP2	1	133	N	-0.78	M	0.64	0	1.42
NSP2	1	133	N	-0.78	P	0.12	2	0.9
NSP2	1	133	N	-0.78	Q	-0.85	4	-0.07
NSP2	7	133	N	-0.78	S	-0.18	34	0.6
NSP2	1	133	N	-0.78	T	-0.05	13	0.73
NSP2	9	133	N	-0.78	Y	0.26	3	1.04
NSP2	1	134	Q	-0.85	H	-0.4	20	0.45
NSP2	41	134	Q	-0.85	K	-1.5	12	-0.65
NSP2	1	134	Q	-0.85	P	0.12	8	0.97
NSP2	1	134	Q	-0.85	R	-2.53	10	-1.68
NSP2	1	134	Q	-0.85	T	-0.05	3	0.8
NSP2	3	134	Q	-0.85	W	0.81	0	1.66
NSP2	2116	135	M	0.64	I	1.38	12	0.74
NSP2	1	135	M	0.64	K	-1.5	20	-2.14
NSP2	7	135	M	0.64	L	1.06	45	0.42
NSP2	12	135	M	0.64	T	-0.05	6	-0.69
NSP2	11	135	M	0.64	V	1.08	17	0.44
NSP2	3	136	C	0.29	F	1.19	0	0.9
NSP2	36	136	C	0.29	G	0.48	1	0.19
NSP2	2	136	C	0.29	L	1.06	0	0.77
NSP2	3	136	C	0.29	R	-2.53	1	-2.82
NSP2	7	136	C	0.29	S	-0.18	11	-0.47
NSP2	1	136	C	0.29	V	1.08	3	0.79
NSP2	13	136	C	0.29	Y	0.26	3	-0.03
NSP2	1	137	L	1.06	A	0.62	4	-0.44
NSP2	15	137	L	1.06	F	1.19	6	0.13
NSP2	14	137	L	1.06	I	1.38	9	0.32
NSP2	2	137	L	1.06	M	0.64	8	-0.42
NSP2	7	137	L	1.06	P	0.12	2	-0.94
NSP2	1	138	S	-0.18	A	0.62	35	0.8
NSP2	2	138	S	-0.18	K	-1.5	8	-1.32
NSP2	549	138	S	-0.18	L	1.06	1	1.24
NSP2	1	138	S	-0.18	R	-2.53	6	-2.35
NSP2	1	138	S	-0.18	T	-0.05	32	0.13
NSP2	2	139	T	-0.05	A	0.62	32	0.67
NSP2	1	139	T	-0.05	H	-0.4	1	-0.35
NSP2	66	139	T	-0.05	I	1.38	7	1.43
NSP2	1	139	T	-0.05	K	-1.5	11	-1.45
NSP2	1	139	T	-0.05	L	1.06	3	1.11
NSP2	1	139	T	-0.05	R	-2.53	1	-2.48
NSP2	1	140	L	1.06	A	0.62	4	-0.44
NSP2	119	140	L	1.06	F	1.19	6	0.13
NSP2	1	140	L	1.06	I	1.38	9	0.32
NSP2	29	141	M	0.64	I	1.38	12	0.74
NSP2	8	141	M	0.64	L	1.06	45	0.42
NSP2	11	141	M	0.64	T	-0.05	6	-0.69
NSP2	16	141	M	0.64	V	1.08	17	0.44
NSP2	2	142	K	-1.5	E	-0.74	4	0.76
NSP2	112	142	K	-1.5	N	-0.78	13	0.72
NSP2	2	142	K	-1.5	Q	-0.85	6	0.65
NSP2	120	142	K	-1.5	R	-2.53	19	-1.03
NSP2	5	142	K	-1.5	S	-0.18	7	1.32
NSP2	6	142	K	-1.5	T	-0.05	8	1.45
NSP2	1	142	K	-1.5	V	1.08	1	2.58
NSP2	2	143	C	0.29	F	1.19	0	0.9
NSP2	1	143	C	0.29	S	-0.18	11	-0.47
NSP2	4	143	C	0.29	V	1.08	3	0.79
NSP2	1	144	D	-0.9	C	0.29	0	1.19
NSP2	9	144	D	-0.9	E	-0.74	56	0.16
NSP2	275	144	D	-0.9	G	0.48	11	1.38
NSP2	4	144	D	-0.9	I	1.38	1	2.28
NSP2	1	144	D	-0.9	N	-0.78	36	0.12
NSP2	1	144	D	-0.9	R	-2.53	0	-1.63
NSP2	1	144	D	-0.9	V	1.08	1	1.98
NSP2	3	144	D	-0.9	Y	0.26	0	1.16
NSP2	4	145	H	-0.4	I	1.38	0	1.78
NSP2	2	145	H	-0.4	N	-0.78	21	-0.38
NSP2	1	145	H	-0.4	Q	-0.85	23	-0.45
NSP2	5	145	H	-0.4	R	-2.53	10	-2.13
NSP2	57	145	H	-0.4	Y	0.26	4	0.66
NSP2	2	146	C	0.29	F	1.19	0	0.9
NSP2	1	146	C	0.29	L	1.06	0	0.77
NSP2	4	146	C	0.29	V	1.08	3	0.79
NSP2	3	147	G	0.48	C	0.29	0	-0.19
NSP2	24	147	G	0.48	D	-0.9	6	-1.38
NSP2	15	147	G	0.48	S	-0.18	16	-0.66
NSP2	10	147	G	0.48	V	1.08	3	0.6
NSP2	5	148	E	-0.74	A	0.62	17	1.36
NSP2	2	148	E	-0.74	D	-0.9	53	-0.16
NSP2	6	148	E	-0.74	G	0.48	7	1.22
NSP2	10	148	E	-0.74	K	-1.5	7	-0.76
NSP2	5	149	T	-0.05	A	0.62	32	0.67
NSP2	12	149	T	-0.05	I	1.38	7	1.43
NSP2	2	149	T	-0.05	L	1.06	3	1.11
NSP2	3	149	T	-0.05	N	-0.78	9	-0.73
NSP2	1	150	S	-0.18	A	0.62	35	0.8
NSP2	2	150	S	-0.18	H	-0.4	1	-0.22
NSP2	5	150	S	-0.18	L	1.06	1	1.24
NSP2	2	151	W	0.81	C	0.29	0	-0.52
NSP2	2	151	W	0.81	G	0.48	0	-0.33
NSP2	22	152	Q	-0.85	H	-0.4	20	0.45
NSP2	3	152	Q	-0.85	K	-1.5	12	-0.65
NSP2	6	152	Q	-0.85	L	1.06	6	1.91
NSP2	3	152	Q	-0.85	R	-2.53	10	-1.68
NSP2	19	153	T	-0.05	A	0.62	32	0.67
NSP2	5	153	T	-0.05	K	-1.5	11	-1.45
NSP2	1	153	T	-0.05	L	1.06	3	1.11
NSP2	136	153	T	-0.05	M	0.64	2	0.69
NSP2	1	153	T	-0.05	P	0.12	4	0.17
NSP2	2	153	T	-0.05	R	-2.53	1	-2.48
NSP2	2	154	G	0.48	A	0.62	21	0.14
NSP2	8	154	G	0.48	C	0.29	0	-0.19
NSP2	54	154	G	0.48	S	-0.18	16	-0.66
NSP2	12	154	G	0.48	V	1.08	3	0.6
NSP2	7	155	D	-0.9	A	0.62	10	1.52
NSP2	1	155	D	-0.9	E	-0.74	56	0.16
NSP2	27	155	D	-0.9	G	0.48	11	1.38
NSP2	2	155	D	-0.9	I	1.38	1	2.28
NSP2	46	155	D	-0.9	N	-0.78	36	0.12
NSP2	9	156	F	1.19	L	1.06	13	-0.13
NSP2	4	157	V	1.08	A	0.62	18	-0.46
NSP2	125	157	V	1.08	F	1.19	0	0.11
NSP2	24	157	V	1.08	I	1.38	33	0.3
NSP2	37	157	V	1.08	L	1.06	15	-0.02
NSP2	2	158	K	-1.5	E	-0.74	4	0.76
NSP2	6	158	K	-1.5	R	-2.53	19	-1.03
NSP2	1	159	A	0.62	C	0.29	1	-0.33
NSP2	1	159	A	0.62	D	-0.9	6	-1.52
NSP2	2	159	A	0.62	P	0.12	13	-0.5
NSP2	1	159	A	0.62	S	-0.18	28	-0.8
NSP2	70	159	A	0.62	T	-0.05	22	-0.67
NSP2	69	159	A	0.62	V	1.08	13	0.46
NSP2	20	160	T	-0.05	A	0.62	32	0.67
NSP2	1	160	T	-0.05	C	0.29	1	0.34
NSP2	20	160	T	-0.05	I	1.38	7	1.43
NSP2	2	160	T	-0.05	L	1.06	3	1.11
NSP2	1	160	T	-0.05	N	-0.78	9	-0.73
NSP2	2	161	C	0.29	A	0.62	3	0.33
NSP2	2	161	C	0.29	R	-2.53	1	-2.82
NSP2	6	162	E	-0.74	A	0.62	17	1.36
NSP2	3	162	E	-0.74	D	-0.9	53	-0.16
NSP2	2	162	E	-0.74	G	0.48	7	1.22
NSP2	3	162	E	-0.74	K	-1.5	7	-0.76
NSP2	1	162	E	-0.74	N	-0.78	6	-0.04
NSP2	1	162	E	-0.74	T	-0.05	2	0.69
NSP2	7	163	F	1.19	L	1.06	13	-0.13
NSP2	7	163	F	1.19	S	-0.18	3	-1.37
NSP2	1	164	C	0.29	F	1.19	0	0.9
NSP2	1	164	C	0.29	S	-0.18	11	-0.47
NSP2	12	165	G	0.48	C	0.29	0	-0.19
NSP2	13	165	G	0.48	D	-0.9	6	-1.38
NSP2	105	165	G	0.48	S	-0.18	16	-0.66
NSP2	2	165	G	0.48	V	1.08	3	0.6
NSP2	2	166	T	-0.05	A	0.62	32	0.67
NSP2	675	166	T	-0.05	I	1.38	7	1.43
NSP2	5	166	T	-0.05	N	-0.78	9	-0.73
NSP2	17	167	E	-0.74	A	0.62	17	1.36
NSP2	121	167	E	-0.74	D	-0.9	53	-0.16
NSP2	1	167	E	-0.74	F	1.19	0	1.93
NSP2	39	167	E	-0.74	G	0.48	7	1.22
NSP2	20	167	E	-0.74	K	-1.5	7	-0.76
NSP2	1	167	E	-0.74	R	-2.53	0	-1.79
NSP2	8	167	E	-0.74	V	1.08	2	1.82
NSP2	1	168	N	-0.78	D	-0.9	42	-0.12
NSP2	1	168	N	-0.78	F	1.19	1	1.97
NSP2	3	168	N	-0.78	K	-1.5	25	-0.72
NSP2	9	168	N	-0.78	S	-0.18	34	0.6
NSP2	3	168	N	-0.78	T	-0.05	13	0.73
NSP2	28	169	L	1.06	F	1.19	6	0.13
NSP2	6	169	L	1.06	S	-0.18	1	-1.24
NSP2	1	169	L	1.06	V	1.08	11	0.02
NSP2	29	170	T	-0.05	A	0.62	32	0.67
NSP2	320	170	T	-0.05	I	1.38	7	1.43
NSP2	2	170	T	-0.05	L	1.06	3	1.11
NSP2	7	170	T	-0.05	N	-0.78	9	-0.73
NSP2	2	170	T	-0.05	P	0.12	4	0.17
NSP2	1	170	T	-0.05	Q	-0.85	2	-0.8
NSP2	19	171	K	-1.5	E	-0.74	4	0.76
NSP2	1	171	K	-1.5	F	1.19	0	2.69
NSP2	1	171	K	-1.5	L	1.06	2	2.56
NSP2	2	171	K	-1.5	N	-0.78	13	0.72
NSP2	53	171	K	-1.5	R	-2.53	19	-1.03
NSP2	1	172	E	-0.74	A	0.62	17	1.36
NSP2	59	172	E	-0.74	D	-0.9	53	-0.16
NSP2	1	172	E	-0.74	G	0.48	7	1.22
NSP2	134	172	E	-0.74	K	-1.5	7	-0.76
NSP2	2	172	E	-0.74	L	1.06	1	1.8
NSP2	2	172	E	-0.74	Q	-0.85	27	-0.11
NSP2	1	172	E	-0.74	V	1.08	2	1.82
NSP2	15	173	G	0.48	C	0.29	0	-0.19
NSP2	6	173	G	0.48	D	-0.9	6	-1.38
NSP2	1	173	G	0.48	K	-1.5	2	-1.98
NSP2	16	173	G	0.48	S	-0.18	16	-0.66
NSP2	13	173	G	0.48	V	1.08	3	0.6
NSP2	1	174	A	0.62	P	0.12	13	-0.5
NSP2	3	174	A	0.62	S	-0.18	28	-0.8
NSP2	2	174	A	0.62	T	-0.05	22	-0.67
NSP2	95	174	A	0.62	V	1.08	13	0.46
NSP2	2	175	T	-0.05	I	1.38	7	1.43
NSP2	1	175	T	-0.05	L	1.06	3	1.11
NSP2	18	175	T	-0.05	N	-0.78	9	-0.73
NSP2	1	175	T	-0.05	P	0.12	4	0.17
NSP2	8	176	T	-0.05	A	0.62	32	0.67
NSP2	10	176	T	-0.05	I	1.38	7	1.43
NSP2	2	176	T	-0.05	L	1.06	3	1.11
NSP2	1	176	T	-0.05	N	-0.78	9	-0.73
NSP2	1	176	T	-0.05	S	-0.18	38	-0.13
NSP2	1	177	C	0.29	E	-0.74	0	-1.03
NSP2	1	177	C	0.29	L	1.06	0	0.77
NSP2	25	177	C	0.29	S	-0.18	11	-0.47
NSP2	1	177	C	0.29	V	1.08	3	0.79
NSP2	2	177	C	0.29	Y	0.26	3	-0.03
NSP2	2	178	G	0.48	A	0.62	21	0.14
NSP2	1	178	G	0.48	C	0.29	0	-0.19
NSP2	1	178	G	0.48	F	1.19	1	0.71
NSP2	2	178	G	0.48	S	-0.18	16	-0.66
NSP2	2	178	G	0.48	V	1.08	3	0.6
NSP2	1	179	Y	0.26	D	-0.9	0	-1.16
NSP2	7	179	Y	0.26	H	-0.4	4	-0.66
NSP2	1	179	Y	0.26	N	-0.78	4	-1.04
NSP2	2	179	Y	0.26	T	-0.05	2	-0.31
NSP2	1	179	Y	0.26	V	1.08	2	0.82
NSP2	1346	180	L	1.06	S	-0.18	1	-1.24
NSP2	1	180	L	1.06	T	-0.05	2	-1.11
NSP2	5	180	L	1.06	V	1.08	11	0.02
NSP2	1	180	L	1.06	Y	0.26	1	-0.8
NSP2	4	181	P	0.12	H	-0.4	3	-0.52
NSP2	1	181	P	0.12	K	-1.5	3	-1.62
NSP2	179	181	P	0.12	L	1.06	3	0.94
NSP2	167	181	P	0.12	S	-0.18	17	-0.3
NSP2	192	181	P	0.12	T	-0.05	5	-0.17
NSP2	1	181	P	0.12	Y	0.26	0	0.14
NSP2	1	182	Q	-0.85	H	-0.4	20	0.45
NSP2	17	182	Q	-0.85	K	-1.5	12	-0.65
NSP2	78	182	Q	-0.85	L	1.06	6	1.91
NSP2	1	182	Q	-0.85	P	0.12	8	0.97
NSP2	7	182	Q	-0.85	R	-2.53	10	-1.68
NSP2	3	183	N	-0.78	D	-0.9	42	-0.12
NSP2	2	183	N	-0.78	K	-1.5	25	-0.72
NSP2	9	183	N	-0.78	S	-0.18	34	0.6
NSP2	6	183	N	-0.78	T	-0.05	13	0.73
NSP2	1	183	N	-0.78	V	1.08	1	1.86
NSP2	1	183	N	-0.78	Y	0.26	3	1.04
NSP2	1	184	A	0.62	L	1.06	3	0.44
NSP2	1	184	A	0.62	P	0.12	13	-0.5
NSP2	50	184	A	0.62	S	-0.18	28	-0.8
NSP2	14	185	V	1.08	A	0.62	18	-0.46
NSP2	1	185	V	1.08	C	0.29	2	-0.79
NSP2	133	185	V	1.08	F	1.19	0	0.11
NSP2	204	185	V	1.08	I	1.38	33	0.3
NSP2	2	185	V	1.08	L	1.06	15	-0.02
NSP2	24	186	V	1.08	F	1.19	0	0.11
NSP2	28	186	V	1.08	I	1.38	33	0.3
NSP2	2	186	V	1.08	L	1.06	15	-0.02
NSP2	1	186	V	1.08	T	-0.05	9	-1.13
NSP2	2	187	K	-1.5	T	-0.05	8	1.45
NSP2	1	187	K	-1.5	V	1.08	1	2.58
NSP2	1	188	I	1.38	F	1.19	8	-0.19
NSP2	3	188	I	1.38	L	1.06	22	-0.32
NSP2	2	188	I	1.38	M	0.64	5	-0.74
NSP2	1	188	I	1.38	S	-0.18	2	-1.56
NSP2	106	188	I	1.38	T	-0.05	11	-1.43
NSP2	4	188	I	1.38	V	1.08	57	-0.3
NSP2	78	189	Y	0.26	C	0.29	3	0.03
NSP2	2	189	Y	0.26	F	1.19	28	0.93
NSP2	2	189	Y	0.26	N	-0.78	4	-1.04
NSP2	1	189	Y	0.26	T	-0.05	2	-0.31
NSP2	1	190	C	0.29	S	-0.18	11	-0.47
NSP2	1	190	C	0.29	W	0.81	0	0.52
NSP2	2	190	C	0.29	Y	0.26	3	-0.03
NSP2	1	191	P	0.12	A	0.62	22	0.5
NSP2	174	191	P	0.12	L	1.06	3	0.94
NSP2	1	191	P	0.12	Q	-0.85	6	-0.97
NSP2	127	191	P	0.12	S	-0.18	17	-0.3
NSP2	23	191	P	0.12	T	-0.05	5	-0.17
NSP2	1	192	A	0.62	K	-1.5	2	-2.12
NSP2	6	192	A	0.62	S	-0.18	28	-0.8
NSP2	28	192	A	0.62	T	-0.05	22	-0.67
NSP2	213	192	A	0.62	V	1.08	13	0.46
NSP2	1	193	C	0.29	N	-0.78	0	-1.07
[truncated: 36,987 more rows]
